# Supplementary material for: Flower and pod development, grain-setting characteristics and grain yield in Chinese milk vetch (Astragalus sinicus L.) in response to pre-anthesis foliar application of paclobutrazol
Source: PLoS One. 2021 Feb 8;16(2):e0245554. doi: 10.1371/journal.pone.0245554 (PMC7870059; doi:10.1371/journal.pone.0245554)
Supplement: S1 Dataset — (XLS) [file pone.0245554.s001.xls]

## Sheet: Sheet1
日期					0.5m2											多效唑
试验	多效唑															处理	单株一级分枝数	一级分枝花序数	每有效花序结荚数	每荚粒数	千粒重	单位面积
处理	株数	分枝数	茎秆鲜重	干重																		有效株数	一级分枝数	花序数	hm2/Kg	2m2
200-1	37	125	70.9	/	荚+籽粒鲜重	干重	荚鲜重	干重	籽粒鲜重	干重	花序数	荚数	籽粒数	千粒重		CK	1.96a	5.98c	3.61c	3.42c	2.50a	155.6a	306.98a	1835.74c	153.50c	30.7
	第一层花序				17.49	4.15		1.2		2.95	33	185	955	3.09		200ppm	1.99a	6.53b	4.58b	4.07b	2.51a	157.5a	315.43a	2059.76bc	273.00b	54.6
	第二层花序				17.2	4.1		1.29		2.81	35	196	977	2.87		300ppm	2.04a	6.75b	4.69ab	4.27ab	2.54a	162.0a	332.48a	2244.24b	316.00ab	61.8
	第三层花序				16.24	3.16		1.04		2.12	28	158	677	3.13		400ppm	2.21a	8.05a	5.74a	4.93a	2.76a	165.5a	360.76a	2960.47a	398.40a	79.3
	第四层花序				15.35	2.18		0.78		1.4	14	111	469	2.99		500ppm	2.12a	7.51ab	5.35a	4.54ab	2.66a	161.5a	344.38a	2586.29ab	384.51a	73.9
	第五层花序				15.15	1.97		0.69		1.28	21	110	402	3.18		600ppm	2.06a	6.87b	4.89ab	4.48ab	2.58a	160.0a	331.60a	2535.03ab	320.12ab	63.2
	第六层花序				14.54	1.36		0.52		0.84	11	64	246	3.42
	落地				30.25	14.86		8.05		6.81	103	515	2494	2.68	每平米
	总计				126.22	31.78		13.57		18.21	245	1339	6220	18.36		花序数								花序数
处理	株数	分枝数	茎秆鲜重	干重												处理	花序层数							处理	Layer 1	Layer 2	Layer 3	Layer 4	Layer 5	Layer 6	STDEV
200-2	52	162	162.82	/	荚+籽粒鲜重	干重	荚鲜重	干重	籽粒鲜重	干重	花序数	荚数	籽粒数	千粒重			第1层	第2层	第3层	第4层	第5层	第6层	CK	CK	387.04	383.11	303.13	263.04	208.16	169.08	10.7	11	5.4	6.1	8.4	3.4
	第一层花序				24.71	8.4		2.86		5.54	55	325	1687	3.27		CK	387.04b	383.11b	303.13b	263.04c	208.16b	169.08b	200ppm	T1	456.75	411.5	363.75	302.01	245.33	208.02	6.1	9.8	5.6	7.12	5.2	3.6
	第二层花序				25.5	8.09		2.8		5.29	51	380	1707	3.08		200ppm	456.75ab	411.50ab	363.75ab	302.01bc	245.33ab	208.02ab	300ppm	T2	474.5	413	366.75	313.25	249.11	218.04	7.2	6.4	3.7	4.5	4.5	8.1
	第三层花序				28.38	8.23		2.86		5.37	38	386	1774	3.03		300ppm	474.50ab	413ab	366.75ab	313.25b	249.11ab	218.04ab	400ppm	T3	540.04	503.5	432.5	378.5	327.5	268.66	5.5	3.4	9.1	8.7	6.4	3.8
	第四层花序				27.34	7.36		2.85		4.51	41	337	1494	2.99		400ppm	540.04a	503.50a	432.50a	378.50a	327.50a	268.66a	500ppm	T4	524.23	490.25	402.75	359.5	304.5	242.75	6.6	5.3	4.3	8.1	4.6	8.4
	第五层花序				26.54	7.65		3.49		4.16	43	352	1355	3.05		500ppm	524.23a	490.25a	402.75a	359.50a	304.50a	242.75ab	600ppm	T5	512.04	448.41	398.75	315.5	263.5	228.03	7.1	3.8	7.5	6.4	5.1	3.8
	第六层花序				24.24	6.61		3.07		3.54	37	327	1140	3.13		600ppm	512.04a	448.41ab	398.75ab	315.50b	263.50ab	228.03ab
	落地				28.96	13.08		9.31		3.77	75	372	1264	2.99		结荚数								结荚数
	总计				185.67	59.42		27.24		32.18	340	2479	10376	21.54		处理	花序层数							处理	Layer 1	Layer 2	Layer 3	Layer 4	Layer 5	Layer 6	STDEV
处理	株数	分枝数	茎秆鲜重	干重													第1层	第2层	第3层	第4层	第5层	第6层	CK	CK	1997.07	1782.63	1593.83	1249.43	950.88	810.09	38.7	46.7	51.2	64.5	38.7	61.5
200-3	92	144	122.92	99.4	荚+籽粒鲜重	干重	荚鲜重	干重	籽粒鲜重	干重	花序数	荚数	籽粒数	千粒重		CK	1997.07c	1782.63c	1593.83c	1249.43b	950.88c	810.09b	200ppm	T1	2091.92	1884.67	1665.98	1383.16	1123.11	952.64	66.5	48.9	37.4	62.5	68.7	64
	第一层花序				19.42	5.88		2.91		2.97	41	276	984	3.02		200ppm	2091.92c	1884.67bc	1665.98bc	1383.16b	1123.11bc	952.64b	300ppm	T2	2225.41	1936.97	1720.06	1469.14	1167.81	1022.42	57.8	64.8	59.4	54.7	38.9	58.7
	第二层花序				25.57	10.82		5.21		5.61	52	503	1839	3.1		300ppm	2225.41b	1936.97bc	1720.06bc	1469.14ab	1167.81bc	1022.42ab	400ppm	T3	2899.6	2490.09	2282.55	1972.59	1600.85	1342.11	55.6	64.2	78.4	68.4	51.2	53.4
	第三层花序				18.94	5.07		2.63		2.44	21	244	812	3.01		400ppm	2899.60a	2490.09a	2282.55a	1972.59a	1600.85a	1342.11a	500ppm	T4	2703.4	2222.84	2154.71	1923.33	1529.08	1298.71	66	53	43	81	46	84
	第四层花序				15.61	1.75		0.87		0.88	7	104	326	2.7		500ppm	2703.40a	2222.84a	2154.71a	1923.33a	1529.08a	1298.71a	600ppm	T5	2503.68	2190.72	1949.89	1542.79	1288.52	1114.92	22.5	33.8	51	33.7	28.9	66
	第五层花序				13.75	/		/		/	/	/	/	/		600ppm	2503.68ab	2190.72b	1949.89b	1542.79ab	1288.52b	1114.92ab
	第六层花序				13.04	/		/		/	/	/	/	/		单荚籽粒数
	落地				43.6	26.24		17.31		8.93	184	920	3225	2.61		处理	花序层数							单荚籽粒数	花序层数
	总计				149.93	49.76		28.93		20.83	305	2047	7186	14.44			第1层	第2层	第3层	第4层	第5层	第6层		处理	Layer 1	Layer 2	Layer 3	Layer 4	Layer 5	Layer 6	STDEV
处理	株数	分枝数	茎秆鲜重	干重												CK	3.89c	3.46c	3.42c	3.34c	3.11c	3.09c	CK	CK	3.89	3.46	3.42	3.34	3.11	3.09	0.2	0.11	0.4	0.16	0.23	0.21
200-4	74	232	97.54	/	荚+籽粒鲜重	干重	荚鲜重	干重	籽粒鲜重	干重	花序数	荚数	籽粒数	千粒重		200ppm	4.29bc	4.15bc	4.09bc	3.75bc	3.70bc	3.65bc	200ppm	T1	4.29	4.15	4.09	3.75	3.7	3.65	0.15	0.17	0.14	0.19	0.14	0.21
	第一层花序				15.09	1.55		0.72		0.83	18	66	284	2.92		300ppm	4.59b	4.36b	4.29b	4.20b	4.09bc	4.01bc	300ppm	T2	4.59	4.36	4.29	4.2	4.09	4.01	0.18	0.16	0.1	0.18	0.2	0.14
	第二层花序				15.99	2.68		1.22		1.46	28	112	477	3.06		400ppm	5.69a	5.14a	5.07a	4.82a	4.78a	4.68a	400ppm	T3	5.69	5.14	5.07	4.82	4.78	4.68	0.26	0.16	0.14	0.16	0.21	0.18
	第三层花序				18.88	5.28		2.45		2.83	48	112	1023	2.78		500ppm	5.13a	5.06a	4.76ab	4.47b	4.41b	4.20b	500ppm	T4	5.13	5.06	4.76	4.47	4.41	4.2	0.11	0.16	0.21	0.17	0.18	0.18
	第四层花序				15.5	2.25		0.96		1.29	26	99	445	2.9		600ppm	4.65b	4.53b	4.49ab	4.40b	4.35b	4.17b	600ppm	T5	4.65	4.53	4.49	4.4	4.35	4.17	0.11	0.13	0.15	0.22	0.24	0.16
	第五层花序				14.43	1.07		0.5		0.57	12	51	197	2.89		不孕荚数
	第六层花序				/	0.41		0.17		0.24	6	21	92	2.61		处理	花序层数
	落地				33.93	16.95		11.17		5.68	121	605	1941	2.94			第1层	第2层	第3层	第4层	第5层	第6层
	总计				113.82	30.19		17.19		12.9	259	1066	4459	20.1		CK	90.667	83.4271	150.617	107.076	130.746	118.921
200平均					荚+籽粒鲜重	干重	荚鲜重	干重	籽粒鲜重	干重	花序数	荚数	籽粒数	千粒重		200ppm	94.5548	83.6793	151.771	115.217	139.715	130.226
	第一层花序				19.18	4.995		1.92		3.07	37	213	9775	3.08		300ppm	99.0307	91.6187	150.161	116.944	151.699	137.618
	第二层花序				21.07	6.42		2.62		3.79	42	298	1250	3.03		400ppm	58.8619	60.7582	162.974	132.755	154.802	131.393
	第三层花序				20.61	5.44		2.31		3.19	34	225	1072	2.99		500ppm	76.7766	64.9069	171.73	141.942	161.012	145.585
	第四层花序				18.45	3.39		1.37		2.02	22	163	684	2.9		600ppm	84.374	77.3324	168.86	116.172	138.774	140.145
	第五层花序				17.47	3.56		1.56		2	25	171	651	3.04
	第六层花序				17.27	2.79		1.25		1.54	18	137	493	3.05
	落地				34.19	17.78		11.46		6.33	121	603	2231	2.81		结实率%
	总计				143.91	42.79		21.73		21.03	287	1733	7060	18.61		处理
处理	株数	分枝数	茎秆鲜重	干重													Layer 1	Layer 2	Layer 3	Layer 4	Layer 5	Layer 6		STDEV
300-1	60	126	72.55	/	荚+籽粒鲜重	干重	荚鲜重	干重	籽粒鲜重	干重	花序数	荚数	籽粒数	千粒重	CK	CK	95.46	95.32	90.55	91.43	86.25	85.32	90.7217	0.2	0.11	0.4	0.16	0.23	0.21
	第一层花序				16.87	3.61		1.54		2.07	40	154	694	2.98	200ppm	T1	95.48	95.56	90.89	91.67	87.56	86.33	91.2483	0.15	0.17	0.14	0.19	0.14	0.21
	第二层花序				14.99	2.01		0.8		1.21	27	87	392	3.09	300ppm	T2	95.55	95.27	91.27	92.04	87.01	86.54	91.28	0.18	0.16	0.1	0.18	0.2	0.14
	第三层花序				14.84	1.64		0.72		0.92	19	71	340	2.71	400ppm	T3	97.97	97.56	92.86	93.27	90.33	90.21	93.7	0.26	0.16	0.14	0.16	0.21	0.18
	第四层花序				14.08	0.98		0.44		0.54	13	41	196	2.76	500ppm	T4	97.16	97.08	92.03	92.62	89.47	88.79	92.8583	0.11	0.16	0.21	0.17	0.18	0.18
	第五层花序				13.91	0.46		0.2		0.26	5	18	97	2.68	600ppm	T5	96.63	96.47	91.34	92.47	89.23	87.43	92.2617	0.11	0.13	0.15	0.22	0.24	0.16
	第六层花序				/	/		/		/	/	/	/	/
	落地				28.92	15.31		7.34		7.97	128	642	2854	2.67
	总计				103.61	24.01		11.04		12.97	232	1013	4573	16.89
处理	株数	分枝数	茎秆鲜重	干重
300-2	33	120	93.58	/	荚+籽粒鲜重	干重	荚鲜重	干重	籽粒鲜重	干重	花序数	荚数	籽粒数	千粒重
	第一层花序				19.92	5.4		1.66		3.74	42	180	1128	3.32
	第二层花序				27.13	11.2		3.85		7.35	101	371	2101	3.39
	第三层花序				29.5	13.17		4.44		8.73	105	476	2860	2.85
	第四层花序				25.78	9.33		3.64		5.69	75	369	1924	2.84
	第五层花序				17.79	3.87		1.57		2.3	33	131	709	3.24
	第六层花序				15.75	1.36		0.76		0.6	13	68	263	2.28
	落地				33.72	11.94		5.14		6.8	72	441	2192	3.02
	总计				169.59	56.27		21.06		35.21	441	2036	11177	20.94
处理	株数	分枝数	茎秆鲜重	干重
300-3	47	165	155.74	121.99	荚+籽粒鲜重	干重	荚鲜重	干重	籽粒鲜重	干重	花序数	荚数	籽粒数	千粒重
	第一层花序				32.25	17.62		7.38		10.24	132	668	3269	2.99
	第二层花序				29.6	14.5		5.5		9	106	326	2879	3
	第三层花序				25.16	9.73		4.23		5.5	70	405	1818	2.97
	第四层花序				20.29	5.33		2.35		2.98	48	245	1025	2.93
	第五层花序				18.48	3.95		1.75		2.2	37	169	712	3.09
	第六层花序				17.47	3.39		1.57		1.82	43	149	615	2.96
	落地				31.77	17.63		7.36		9.27	109	686	3190	2.78
	总计				175.02	72.15		30.14		41.01	545	2648	13508	20.72
处理	株数	分枝数	茎秆鲜重	干重
300-4	104	160	99.98	/	荚+籽粒鲜重	干重	荚鲜重	干重	籽粒鲜重	干重	花序数	荚数	籽粒数	千粒重
	第一层花序				16.06	2.66		1.08		1.58	24	94	533	2.96
	第二层花序				14.99	1.71		0.78		0.93	18	75	374	2.49
	第三层花序				14.84	1.44		0.67		0.77	13	64	332	2.32
	第四层花序				15.18	1.81		0.88		0.93	17	86	427	2.18
	第五层花序				/	/		/		/	/	/	/	/
	第六层花序				/	/		/		/	/	/	/	/
	落地				44.18	18.65		14.41		4.24	118	587	1613	2.69
	总计				105.25	26.27		17.82		8.45	190	906	3279	12.64
300平均					荚+籽粒鲜重	干重	荚鲜重	干重	籽粒鲜重	干重	花序数	荚数	籽粒数	千粒重
	第一层花序				21.28	7.32		2.92		4.41	60	274	1406	3.06
	第二层花序				21.68	7.36		2.73		4.62	63	215	1437	2.99
	第三层花序				21.09	6.5		2.52		3.98	52	254	1338	2.71
	第四层花序				18.83	4.36		1.83		2.53	38	185	893	2.67
	第五层花序				16.73	2.76		1.17		1.59	25	106	506	3
	第六层花序				16.61	2.38		1.17		1.21	28	109	439	2.62
	落地				34.65	15.88		8.56		7.07	107	589	2462	2.79
	总计				138.37	44.68		20.02		24.41	352	1651	8134	17.8
处理	株数	分枝数	茎秆鲜重	干重
400-1	29	106	85.92	/	荚+籽粒鲜重	干重	荚鲜重	干重	籽粒鲜重	干重	花序数	荚数	籽粒数	千粒重		硼
	第一层花序				17.21	3.66		1.94		1.72	49	89	621	2.77		花序数
	第二层花序				15.67	2.36		1.17		1.19	30	72	464	2.56		处理	第1层 No.1	第2层 No.2	第3层 No.3	第4层 No.4	第5层 No.5	第6层 No.6	STDEV
	第三层花序				15.77	2.32		0.9		1.42	33	135	560	2.54		CK	456.75	429.66	343.13	283.04	238.16	199.08	10.7	11	5.4	6.1	8.4	3.4
	第四层花序				15.16	1.74		0.69		1.05	25	79	412	2.55		500ppm	460.21	432.5	353.75	288.01	245.33	200.02	6.1	9.8	5.6	7.12	5.2	3.6
	第五层花序				14.37	1.18		0.53		0.65	18	65	264	2.46		1000ppm	474.5	454.21	386.75	313.25	269.11	228.04	7.2	6.4	3.7	4.5	4.5	8.1
	第六层花序				14.93	1.59		0.65		0.94	26	67	361	2.6		2000ppm	488.12	468.26	452.5	398.5	327.5	288.66	5.5	3.4	9.1	8.7	6.4	3.8
	落地				30.01	/		/		/	/	/	/	/		4000ppm	466.21	450.13	372.75	309.5	264.5	222.75	6.6	5.3	4.3	8.1	4.6	8.4
	总计				123.12	12.85		5.88		6.97	181	507	2682	15.48		6000ppm	462.13	448.41	358.75	295.5	252.5	208.03	7.1	3.8	7.5	6.4	5.1	3.8
处理	株数	分枝数	茎秆鲜重	干重
400-2	38	125	117.64	/	荚+籽粒鲜重	干重	荚鲜重	干重	籽粒鲜重	干重	花序数	荚数	籽粒数	千粒重		结荚数
	第一层花序				18.36	5.1		1.78		3.32	60	196	1042	3.19		处理	第1层 No.1	第2层 No.2	第3层 No.3	第4层 No.4	第5层 No.5	第6层 No.6	STDEV
	第二层花序				18.85	5.28		2.05		3.23	61	206	1065	3.03		CK	2057.07	1828.63	1393.83	1260.43	1096.88	987.09	38.7	46.7	51.2	64.5	38.7	61.5
	第三层花序				17.35	3.98		1.43		2.55	50	167	836	3.05		500ppm	2061.92	1884.67	1465.98	1383.16	1173.11	992.64	66.5	48.9	37.4	62.5	68.7	64
	第四层花序				17.01	3.65		1.37		2.28	52	163	747	3.05		1000ppm	2115.41	1936.97	1520.06	1409.14	1227.81	1022.42	57.8	64.8	59.4	54.7	38.9	58.7
	第五层花序				15.27	2.11		0.74		1.37	34	109	473	2.9		2000ppm	2189.6	1988.09	1782.55	1672.59	1490.85	1242.11	55.6	64.2	78.4	68.4	51.2	53.4
	第六层花序				13.71	0.47		0.19		0.28	8	25	111	2.52		4000ppm	2103.4	1922.84	1534.71	1387.33	1129.08	1078.71	66	53	43	81	46	84
	落地				55.9	40.32		26.17		14.15	288	1151	5304	2.72		6000ppm	2100.68	1880.72	1449.89	1342.79	1188.52	984.92	22.5	33.8	51	33.7	28.9	66
	总计				156.45	60.91		33.73		27.18	553	2017	9578	20.46
处理	株数	分枝数	茎秆鲜重	干重
400-3	36	179	110.14	74.03	荚+籽粒鲜重	干重	荚鲜重	干重	籽粒鲜重	干重	花序数	荚数	籽粒数	千粒重		单荚籽粒数
	第一层花序				18.73	5.07		2.02		3.05	62	228	1028	2.97		处理	第1层 No.1	第2层 No.2	第3层 No.3	第4层 No.4	第5层 No.5	第6层 No.6	STDEV
	第二层花序				19.79	5.35		2.09		3.26	74	140	1203	2.71		CK	4.87	4.46	4.06	3.78	3.7	3.54	0.1	0.11	0.12	0.12	0.13	0.11
	第三层花序				16.6	3.05		1.21		1.84	43	143	732	2.51		500ppm	4.81	4.67	4.09	3.86	3.7	3.65	0.11	0.11	0.14	0.1	0.11	0.09
	第四层花序				14.35	0.83		0.38		0.45	14	42	198	2.27		1000ppm	4.95	4.69	4.29	3.88	3.89	3.57	0.12	0.13	0.1	0.09	0.08	0.11
	第五层花序				14.62	0.85		0.29		0.56	12	42	224	2.5		2000ppm	5.24	5.01	4.9	4.67	4.56	4.32	0.06	0.12	0.1	0.11	0.09	0.13
	第六层花序				/	/		/		/	/	/	/	/		4000ppm	5.01	4.86	4.4	3.73	3.94	3.74	0.11	0.12	0.11	0.11	0.12	0.12
	落地				28.58	14.98		10.12		4.86	167	665	1889	2.57		6000ppm	4.75	4.53	4.36	3.84	4.01	3.82	0.11	0.13	0.11	0.12	0.11	0.12
	总计				112.67	30.13		16.11		14.02	372	1260	5274	15.53
处理	株数	分枝数	茎秆鲜重	干重												结实率%
400-4	88	186	88.06	/	荚+籽粒鲜重	干重	荚鲜重	干重	籽粒鲜重	干重	花序数	荚数	籽粒数	千粒重		处理
	第一层花序				16.68	3.35		1.28		2.07	41	161	810	2.56			第1层 No.1	第2层 No.2	第3层 No.3	第4层 No.4	第5层 No.5	第6层 No.6		STDEV
	第二层花序				16.04	2.46		0.92		1.54	22	105	544	2.83		CK	95.56	95.32	92.14	91.43	88.25	86.32		0.2	0.11	0.4	0.16	0.23	0.21
	第三层花序				14.72	1.45		0.66		0.79	19	68	283	2.79		500ppm	95.48	95.56	92.67	91.67	88.56	87.46		0.15	0.17	0.14	0.19	0.14	0.21
	第四层花序				14.61	1.01		0.66		0.35	10	62	155	2.26		1000ppm	95.75	95.27	92.77	92.04	89.41	88.1		0.18	0.16	0.1	0.18	0.2	0.14
	第五层花序				14.25	0.9		0.37		0.53	11	51	217	2.44		2000ppm	96.87	96.56	94.86	93.77	91.33	90.21		0.26	0.16	0.14	0.16	0.21	0.18
	第六层花序				14.66	1.16		0.38		0.78	9	50	252	3.1		4000ppm	95.89	95.67	92.03	92.31	89.44	88.79		0.11	0.16	0.21	0.17	0.18	0.18
	落地				28.31	14.45		10.31		4.14	86	429	1570	2.64		6000ppm	95.63	95.46	92.81	92.24	89.23	87.43		0.11	0.13	0.15	0.22	0.24	0.16
	总计				119.27	24.78		14.58		10.2	198	926	3831	18.62
400平均					荚+籽粒鲜重	干重	荚鲜重	干重	籽粒鲜重	干重	花序数	荚数	籽粒数	千粒重
	第一层花序				17.75	4.3		1.76		2.54	53	169	875	2.87
	第二层花序				17.59	3.86		1.56		2.31	47	131	819	2.78
	第三层花序				16.1	2.7		1.05		1.65	36	128	603	2.72
	第四层花序				15.28	5.21		0.78		1.03	25	87	378	2.53
	第五层花序				14.63	1.26		0.48		0.78	19	67	295	2.58
	第六层花序				14.43	1.07		0.41		0.67	14	47	241	2.74
	落地				35.7	23.25		15.53		7.72	180	748	2921	2.64
	总计				127.88	32.17		17.58		14.59	326	1178	5341	17.52
处理	株数	分枝数	茎秆鲜重	干重
500-1	52	161	83.86	/	荚+籽粒鲜重	干重	荚鲜重	干重	籽粒鲜重	干重	花序数	荚数	籽粒数	千粒重
	第一层花序				15.1	1.6		0.8		0.8	13	74	337	2.37
	第二层花序				14.64	1.03		0.47		0.56	15	56	236	2.37
	第三层花序				14.5	1		0.51		0.49	14	52	234	2.09
	第四层花序				14.26	0.84		0.43		0.41	11	44	190	2.16
	第五层花序				14.41	1.01		0.52		0.49	13	52	211	2.32
	第六层花序				14.67	1.19		0.57		0.62	16	61	262	2.37
	落地				16.85	3.6		1.66		1.94	52	157	748	2.59
	总计				104.43	10.27		4.96		5.31	134	496	2218	16.27
处理	株数	分枝数	茎秆鲜重	干重
500-2	21	78	70.18	/	荚+籽粒鲜重	干重	荚鲜重	干重	籽粒鲜重	干重	花序数	荚数	籽粒数	千粒重
	第一层花序				16.84	3.21		1.48		1.73	31	130	630	2.75
	第二层花序				15.88	2.32		0.93		1.39	24	94	525	2.65
	第三层花序				16.01	2.36		0.92		1.44	20	94	528	2.73
	第四层花序				16.38	2.39		1.07		1.32	27	119	458	2.88
	第五层花序				15.37	1.52		0.66		0.86	16	96	305	2.82
	第六层花序				15.44	1.96		0.86		1.1	21	78	387	2.84
	落地				29.87	15.47		9.95		5.52	79	397	1985	2.88
	总计				125.79	29.23		15.87		13.36	218	1008	4818	19.55
处理	株数	分枝数	茎秆鲜重	干重
500-3	79	240	102.42	87.07	荚+籽粒鲜重	干重	荚鲜重	干重	籽粒鲜重	干重	花序数	荚数	籽粒数	千粒重
	第一层花序				32.5	14.51		5.61		8.9	94	468	2685	3.29
	第二层花序				36.13	15.1		6		9.1	98	512	2712	3.27
	第三层花序				36.56	12.81		5.68		7.13	83	476	2143	3.23
	第四层花序				31.95	10.87		4.96		5.91	73	376	1624	3.65
	第五层花序				31.56	10.15		4.63		5.52	64	360	1616	3.41
	第六层花序				28.03	8.12		3.39		4.71	51	282	1310	3.64
	落地				28.06	11.43		7.01		4.42	52	262	1150	3.92
	总计				224.79	82.99		37.28		45.69	515	2736	13240	24.41
处理	株数	分枝数	茎秆鲜重	干重
500-4	111	193	110.98	/	荚+籽粒鲜重	干重	荚鲜重	干重	籽粒鲜重	干重	花序数	荚数	籽粒数	千粒重
	第一层花序				19.9	6.16		2.65		3.51	22	309	912	3.85
	第二层花序				19.19	5.29		2.23		3.06	16	285	813	2.74
	第三层花序				18.1	4.37		1.82		2.55	14	225	657	2.77		钼
	第四层花序				15.86	2.08		0.97		1.11	7	110	301	3.69
	第五层花序				14.52	0.9		0.35		0.55	5	46	164	3.35		结实率%
	第六层花序				13.88	7.68		4.23		3.45	83	413	901	3.83		处理
	落地				24.39	/		/		/	/	/	/	/			第1层 No.1	第2层 No.2	第3层 No.3	第4层 No.4	第5层 No.5	第6层 No.6		STDEV
	总计				125.84	26.48		12.25		14.23	147	1388	3748	20.23		CK	95.02	95.2	94.14	92.03	89.52	88.03		0.2	0.11	0.4	0.16	0.23	0.21
500平均					荚+籽粒鲜重	干重	荚鲜重	干重	籽粒鲜重	干重	花序数	荚数	籽粒数	千粒重		100ppm	95.4	95.56	94.67	91.99	89.86	88.29		0.15	0.17	0.14	0.19	0.14	0.21
	第一层花序				21.09	6.37		2.64		3.74	40	245	1141	3.07		200ppm	95.7	96.27	94.97	92.54	90.41	88.25		0.18	0.16	0.1	0.18	0.2	0.14
	第二层花序				21.46	5.94		2.41		3.53	38	237	1072	2.76		400ppm	97.87	98.56	96.86	94.77	90.83	89.02		0.26	0.16	0.14	0.16	0.21	0.18
	第三层花序				21.29	5.14		2.23		2.9	33	212	891	2.71		600ppm	95.71	96.71	95.03	92.71	90.44	88.39		0.11	0.16	0.21	0.17	0.18	0.18
	第四层花序				19.61	4.05		1.86		2.19	30	162	643	3.1		800ppm	95.33	95.46	94.81	92.11	89.54	87.43		0.11	0.13	0.15	0.22	0.24	0.16
	第五层花序				18.97	3.4		1.54		1.86	25	139	574	2.98
	第六层花序				18.01	4.74		2.26		2.47	43	209	715	3.17
	落地				24.79	10.17		6.21		3.96	61	272	1294	3.13		单荚籽粒数
	总计				145.21	37.24		17.59		19.65	254	1407	6006	20.12		处理	第1层 No.1	第2层 No.2	第3层 No.3	第4层 No.4	第5层 No.5	第6层 No.6	STDEV
处理	株数	分枝数	茎秆鲜重	干重												CK	4.65	4.46	4.16	3.88	3.7	3.54	0.1	0.11	0.12	0.12	0.13	0.11
600-1	24	100	94.04	/	荚+籽粒鲜重	干重	荚鲜重	干重	籽粒鲜重	干重	花序数	荚数	籽粒数	千粒重		100ppm	4.71	4.53	4.19	3.86	3.7	3.59	0.11	0.11	0.14	0.1	0.11	0.09
	第一层花序				14.88	1.7		0.61		1.09	9	95	319	3.42		200ppm	4.89	4.64	4.29	4.13	3.75	3.67	0.12	0.13	0.1	0.09	0.08	0.11
	第二层花序				17.1	3.77		1.52		2.25	44	218	645	3.49		400ppm	5.24	5.12	4.94	4.67	3.96	3.78	0.06	0.12	0.1	0.11	0.09	0.13
	第三层花序				17.2	3.55		1.37		2.18	12	203	604	3.61		600ppm	4.95	4.69	4.43	4.01	3.84	3.64	0.11	0.12	0.11	0.11	0.12	0.12
	第四层花序				15.67	2.26		1.01		1.25	15	148	396	3.16		800ppm	4.65	4.53	4.16	3.84	3.67	3.62	0.11	0.13	0.11	0.12	0.11	0.12
	第五层花序				14.61	1.3		0.48		0.82	13	60	240	3.42
	第六层花序				14.57	1.3		0.58		0.72	15	69	233	3.09
	落地				34.8	/		/		/	/	/	/	/
	总计				129.83	13.88		5.58		8.31	108	793	2437	17.03
处理	株数	分枝数	茎秆鲜重	干重												粒重×10-3g/个
600-2	75	188	78.08	/	荚+籽粒鲜重	干重	荚鲜重	干重	籽粒鲜重	干重	花序数	荚数	籽粒数	千粒重		处理	第1层 No.1	第2层 No.2	第3层 No.3	第4层 No.4	第5层 No.5	第6层 No.6	STDEV
	第一层花序				20.69	6.82		2.53		4.29	40	293	1080	4		CK	2.87	2.82	2.78	2.77	2.54	2.48	0.05	0.02	0.02	0.04	0.06	0.04
	第二层花序				19	5.4		1.93		3.47	36	281	937	3.7		100ppm	2.83	2.81	2.71	2.72	2.51	2.48	0.04	0.02	0.04	0.03	0.03	0.04
	第三层花序				17.92	4.07		1.48		2.59	26	195	723	3.58		200ppm	3.08	2.91	2.88	2.89	2.7	2.59	0.02	0.03	0.05	0.04	0.08	0.11
	第四层花序				17.11	3.2		1.09		2.11	15	169	591	3.57		400ppm	3.35	3.39	3.31	3.29	2.8	2.71	0.06	0.02	0.04	0.05	0.07	0.06
	第五层花序				15.28	1.76		0.86		0.9	13	96	303	2.97		600ppm	3.1	3.02	2.96	2.85	2.67	2.64	0.05	0.07	0.03	0.04	0.05	0.04
	第六层花序				15.84	2.02		0.97		1.23	19	106	364	3.38		800ppm	2.86	2.84	2.73	2.65	2.53	2.48	0.06	0.04	0.02	0.02	0.03	0.02
	落地				30.82	12.02		5.22		6.8	100	503	1833	3.88
	总计				136.66	35.29		13.82		21.39	249	1643	4531	25.08
处理	株数	分枝数	茎秆鲜重	干重
600-3	63	199	274.8	119.26	荚+籽粒鲜重	干重	荚鲜重	干重	籽粒鲜重	干重	花序数	荚数	籽粒数	千粒重
	第一层花序				19.54	6.23		2.56		3.67	44	295	1007	3.66
	第二层花序				17.85	4.3		1.55		2.75	32	177	845	3.25
	第三层花序				17.76	4.07		1.67		2.4	25	161	788	3.05
	第四层花序				15.99	2.38		0.88		1.5	23	115	496	3.02
	第五层花序				17.46	3.96		1.59		2.37	29	204	819	2.89
	第六层花序				17.43	2.34		0.99		1.35	20	115	458	2.95
	落地				26.94	12.23		8.43		3.8	54	433	1355	2.82
	总计				132.97	35.51		17.16		17.84	227	1500	5768	18.64
处理	株数	分枝数	茎秆鲜重	干重
600-4	98	251	77.23	/	荚+籽粒鲜重	干重	荚鲜重	干重	籽粒鲜重	干重	花序数	荚数	籽粒数	千粒重
	第一层花序				17.23	3.77		1.62		2.15	35	155	771	2.79
	第二层花序				17.96	4.51		2.45		2.06	47	216	743	2.77
	第三层花序				16.53	3.05		1.53		1.52	32	141	572	2.66
	第四层花序				14.05	0.65		0.3		0.35	9	30	134	2.61
	第五层花序				13.78	0.49		0.23		0.26	5	20	95	2.74
	第六层花序				/	/		/		/	/	/	/	/
	落地				32.39	16.9		10.85		6.05	102	511	2083	2.91
	总计				111.94	29.37		16.98		12.39	230	1073	4398	16.48
600平均					荚+籽粒鲜重	干重	荚鲜重	干重	籽粒鲜重	干重	花序数	荚数	籽粒数	千粒重
	第一层花序				18.08	4.63		1.83		2.8	32	210	794	3.47
	第二层花序				17.98	4.5		1.86		2.59	38	223	793	3.3
	第三层花序				17.35	3.69		1.51		2.17	24	175	672	3.23
	第四层花序				15.71	2.12		0.82		1.3	16	231	405	3.1
	第五层花序				15.28	1.88		0.79		1.09	14	95	364	3.01
	第六层花序				15.95	1.89		0.85		1.1	18	97	352	3.14
	落地				31.24	13.72		8.17		5.55	85	482	1757	3.2
	总计				127.85	28.51		13.5		14.98	204	1252	4284	19.31
日期
试验	对照
处理	株数	分枝数	茎秆鲜重	干重
CK-1	31	80	77.23	/	荚+籽粒鲜重	干重	荚鲜重	干重	籽粒鲜重	干重	花序数	荚数	籽粒数	千粒重
	第一层花序				16.44	2.74		1.12		1.62	36	152	581	2.79		结荚数
	第二层花序				14.52	1.28		0.55		0.73	22	69	260	2.81		处理	第1层 No.1	第2层 No.2	第3层 No.3	第4层 No.4	第5层 No.5	第6层 No.6	总数
	第三层花序				14.43	1.27		0.6		0.67	21	72	253	2.65		CK	2057.07	1828.63	1393.83	1260.43	1096.88	987.09	8623.93
	第四层花序				13.9	0.52		0.2		0.32	9	32	113	2.83		100ppm	2061.92	1884.67	1465.98	1383.16	1173.11	992.64	8961.48
	第五层花序				/	/		/		/	/	/	/	/		200ppm	2115.41	1936.97	1520.06	1409.14	1227.81	1022.42	9231.81
	第六层花序				/	/		/		/	/	/	/	/		400ppm	2189.6	1988.09	1782.55	1672.59	1490.85	1242.11	10365.8
	落地				27.99	14.1		6.18		7.92	132	655	2862	2.71		600ppm	2103.4	1922.84	1534.71	1387.33	1129.08	1078.71	9156.07
	总计				87.28	19.91		8.65		11.26	220	980	4069	13.79		800ppm	2100.68	1880.72	1449.89	1342.79	1188.52	984.92	8947.52
处理	株数	分枝数	茎秆鲜重	干重
CK-2	43	98	89.33	/	荚+籽粒鲜重	干重	荚鲜重	干重	籽粒鲜重	干重	花序数	荚数	籽粒数	千粒重
	第一层花序				16.06	2.43		0.92		1.51	24	111	462	3.27		结实率%
	第二层花序				17.81	4.03		1.35		2.68	46	177	465	5.76		处理
	第三层花序				18.02	4.22		1.4		2.82	37	193	898	3.14			第1层 No.1	第2层 No.2	第3层 No.3	第4层 No.4	第5层 No.5	第6层 No.6	平均值	处理	荚数 Pods numbers	结实荚数 Grain setting pods number	结实率%		处理	结实率% Grain set(%)
	第四层花序				15.5	1.78		0.74		1.04	25	95	365	2.85		CK	95.56	95.32	92.14	91.43	88.25	86.32	91.5033	CK	8823.93	7940.65	90.1		CK	91.77	8097.72
	第五层花序				14.6	0.94		0.39		0.55	12	55	207	2.66		100ppm	95.48	95.56	92.67	91.67	88.56	87.46	91.9	100ppm	8961.48	8107.45	91.02		100ppm	91.78	8224.85
	第六层花序				13.54	/		/		/	/	/	/	/		200ppm	95.75	95.27	92.77	92.04	89.41	88.1	92.2233	200ppm	9131.81	8330.95	91.9076		200ppm	92.48	8445.1
	落地				34.26	18.95		9.58		9.37	136	678	3493	2.54		400ppm	96.87	96.56	94.86	93.77	91.33	90.21	93.9333	400ppm	9326.04	8878.24	93.2321		400ppm	95.06	8865.33
	总计				129.79	32.35		14.38		17.97	280	1309	5890	20.22		600ppm	95.89	95.67	92.03	92.31	89.44	88.79	92.355	600ppm	9256.07	8354.12	91.6782		600ppm	92.64	8574.82
处理	株数	分枝数	茎秆鲜重	干重												800ppm	95.63	95.46	92.81	92.24	89.23	87.43	92.1333	800ppm	8947.52	8032.19	89.64		800ppm	92.05	8236.19
CK-4	67	138	102.11	98.16	荚+籽粒鲜重	干重	荚鲜重	干重	籽粒鲜重	干重	花序数	荚数	籽粒数	千粒重											STDEV				STDEV
	第一层花序				16.88	3.59		1.41		2.18	32	165	796	2.74											185	164				0.4
	第二层花序				15.07	1.46		0.58		0.88	16	62	306	2.88		不孕荚数									145	174				0.55
	第三层花序				14.1	0.71		0.35		0.36	10	39	150	2.4		处理	花序层数						总数		150	166				0.24
	第四层花序				14.12	0.56		0.2		0.36	6	27	125	2.88			第1层	第2层	第3层	第4层	第5层	第6层			151	194				0.61
	第五层花序				13.25	0.31		0.12		0.19	3	11	63	3.02		CK	90.667	83.4271	150.617	107.076	130.746	118.921	681.454		161	145				0.45
	第六层花序				13.84	0.53		0.21		0.32	9	31	126	2.54		100ppm	94.5548	83.6793	151.771	115.217	139.715	130.226	715.163		189	147				0.35
	落地				21.71	8.16		3.42		4.74	75	357	1826	2.52		200ppm	99.0307	91.6187	150.161	116.944	151.699	137.618	747.07
	总计				109.47	15.32		6.29		9.03	151	692	3392	18.98		400ppm	58.8619	60.7582	162.974	132.755	154.802	131.393	701.544
CK平均					荚+籽粒鲜重	干重	荚鲜重	干重	籽粒鲜重	干重	花序数	荚数	籽粒数	千粒重		600ppm	76.7766	64.9069	171.73	141.942	161.012	145.585	761.953
	第一层花序				16.46	2.92		1.15		1.77	27	143	613	2.93		800ppm	84.374	77.3324	168.86	116.172	138.774	140.145	725.658
	第二层花序				15.8	2.26		0.83		1.43	28	103	344	3.82
	第三层花序				15.52	2.07		0.78		1.28	23	101	434	2.73
	第四层花序				14.51	0.95		0.38		0.57	13	51	201	2.85
	第五层花序				14.18	0.63		0.26		0.37	8	33	135	2.84
	第六层花序				13.69	0.53		0.21		0.32	9	31	126	2.54
	落地				27.99	13.74		6.39		7.34	114	563	2727	2.59
	总计				108.85	22.53		9.77		12.75	217	994	4450	17.66
处理	株数	分枝数	茎秆鲜重	干重
0.5-1	/	130	56.91	54.8	荚+籽粒鲜重	干重	荚鲜重	干重	籽粒鲜重	干重	花序数	荚数	籽粒数	千粒重
	第一层花序				20.51	6.71		1.92		4.79	49	246	1521	3.14
	第二层花序				19.48	5.87		1.73		4.14	42	210	1298	3.12
	第三层花序				21.67	7.75		2.4		5.35	58	289	1802	2.93
	第四层花序				21.9	5.82		1.67		4.15	42	210	1211	3.48
	第五层花序				/	/		/		/	/	/	/	/
	第六层花序				/	/		/		/	/	/	/	/
	落地				18.46	4.64		1.74		2.9	56	278	908	3.19
	总计				102.02	30.79		9.46		21.33	247	1233	6740	15.95
处理	株数	分枝数	茎秆鲜重	干重
0.75-1	/	184	76.76	73.59	荚+籽粒鲜重	干重	荚鲜重	干重	籽粒鲜重	干重	花序数	荚数	籽粒数	千粒重
	第一层花序				20.42	5.27		1.63		3.64	36	181	1058	3.46
	第二层花序				21.58	6.38		2.1		4.28	48	242	1264	3.44
	第三层花序				22.15	7.13		2.42		4.71	60	281	1394	3.49
	第四层花序				21.04	11.09		3.99		7.1	73	326	2132	3.4
	第五层花序				17.29	3.31		1.25		2.06	22	135	692	2.98
	第六层花序				14.55	0.56		0.28		0.28	6	26	106	2.64
	落地				26.09	10.66		5.24		5.42	75	372	1122	3.37
	总计				143.12	44.4		16.91		27.49	320	1563	7768	22.78
处理	株数	分枝数	茎秆鲜重	干重
1.0-1	/	137	76.73	72.68	荚+籽粒鲜重	干重	荚鲜重	干重	籽粒鲜重	干重	花序数	荚数	籽粒数	千粒重
	第一层花序				28.59	13.89		4.39		9.5	82	441	2529	3.8
	第二层花序				15.59	11.81		4.09		7.72	68	392	2293	3.43
	第三层花序				22.19	8.04		3.03		5.01	52	267	1573	3.24
	第四层花序				18.39	4.5		1.84		2.66	28	148	882	3.02
	第五层花序				26.22	1.82		0.83		0.99	13	62	360	2.75
	第六层花序				14.17	0.56		0.28		0.28	4	24	104	2.69
	落地				29.68	15.22		6.34		8.88	99	496	2443	3.46
	总计				154.83	55.84		20.8		35.04	346	1829	9984	19.15
处理	株数	分枝数	茎秆鲜重	干重
1.25-1	/	130	41.58	40.28	荚+籽粒鲜重	干重	荚鲜重	干重	籽粒鲜重	干重	花序数	荚数	籽粒数	千粒重
	第一层花序				20.63	6.77		1.97		4.8	42	245	1429	3.45
	第二层花序				19.84	6.01		1.97		4.04	44	232	1173	3.5
	第三层花序				17.03	3.58		1.35		2.23	24	134	717	3.11
	第四层花序				16.01	2.68		0.94		1.74	20	103	597	2.91
	第五层花序				15.25	1.68		0.59		1.09	12	63	354	3.08
	第六层花序				/	/		/		/	/	/	/	/
	落地				22.16	7.87		3.02		4.85	43	217	1496	3.23
	总计				110.92	28.59		9.84		18.75	185	994	5766	19.28
日期
试验	行距
处理	株数	分枝数	茎秆鲜重	干重
1.5-1	/	151	42.92	77.46	荚+籽粒鲜重	干重	荚鲜重	干重	籽粒鲜重	干重	花序数	荚数	籽粒数	千粒重
	第一层花序				17.13	3.36		1.53		1.83	25	175	588	3.11
	第二层花序				16.26	2.82		1.21		1.61	18	145	526	3.06
	第三层花序				18.95	5.28		2.45		2.83	65	315	873	3.24
	第四层花序				15.26	0.85		0.4		0.45	10	44	167	2.69
	第五层花序				/	/		/		/	/	/	/	/
	第六层花序				/	/		/		/	/	/	/	/
	落地				21.11	7.08		3.86		3.2	83	415	1038	3.14
	总计				88.71	19.39		9.45		9.94	201	1094	3192	15.24
处理	株数	分枝数	茎秆鲜重	干重
十-1	/	103	60.55	58.12	荚+籽粒鲜重	干重	荚鲜重	干重	籽粒鲜重	干重	花序数	荚数	籽粒数	千粒重
	第一层花序				20.25	6.24		2.22		4.02	81	317	1120	3.64
	第二层花序				19.27	5.56		2.2		3.36	65	290	939	3.58
	第三层花序				16.93	3.87		1.44		2.43	46	212	701	3.47
	第四层花序				19.44	5.54		2.48		3.06	54	245	885	3.46
	第五层花序				15.77	2.27		0.8		1.47	21	108	449	3.27
	第六层花序				18.46	4.89		2.06		2.83	56	268	821	3.45
	落地				17.52	4.57		1.95		2.62	57	251	677	3.54
	总计				127.97	32.94		13.15		19.79	380	1691	5594	24.41
处理	株数	分枝数	茎秆鲜重	干重
二十-1	/	197	76.94	95.86	荚+籽粒鲜重	干重	荚鲜重	干重	籽粒鲜重	干重	花序数	荚数	籽粒数	千粒重
	第一层花序				20.71	5.99		2.43		3.56	36	192	1076	3.29
	第二层花序				19.3	5.44		2.23		3.21	33	188	1015	3.17
	第三层花序				18.29	4.64		2.07		2.57	29	161	821	3.13
	第四层花序				19.29	5.78		2.24		3.54	34	202	1189	2.94
	第五层花序				20.81	6.95		2.45		4.5	44	232	1468	3
	第六层花序				14.37	0.93		0.32		0.61	6	37	191	3.19
	落地				27.75	12.88		5.07		7.81	97	484	2594	2.93
	总计				140.52	42.61		16.81		25.8	279	1496	8354	21.65
处理	株数	分枝数	茎秆鲜重	干重
三十-1	/	177	64.83	61.93	荚+籽粒鲜重	干重	荚鲜重	干重	籽粒鲜重	干重	花序数	荚数	籽粒数	千粒重
	第一层花序				20.41	5		1.68		3.32	51	211	862	3.85
	第二层花序				16.84	4.91		1.77		3.14	46	225	823	3.82
	第三层花序				21.99	9.45		3.84		5.61	92	426	1458	3.91
	第四层花序				13.48	1.55		0.59		0.96	19	92	288	3.33
	第五层花序				18.88	5.07		2.1		2.97	76	365	829	3.58
	第六层花序				16.09	2.27		1.01		1.26	20	108	361	3.49
	落地				19.94	6.23		2.59		3.64	72	303	996	3.65
	总计				127.63	34.48		13.58		20.9	376	1730	5617	25.63
处理	株数	分枝数	茎秆鲜重	干重
四十-1	/	180	118.05	114.3	荚+籽粒鲜重	干重	荚鲜重	干重	籽粒鲜重	干重	花序数	荚数	籽粒数	千粒重
	第一层花序				20.99	6.82		2.43		4.39	84	326	1130	3.94
	第二层花序				15.57	8.63		2.88		5.75	67	268	1763	3.19
	第三层花序				18.39	4.38		1.48		2.9	61	247	902	3.22
	第四层花序				19.27	5.13		1.84		3.29	70	283	1048	3.14
	第五层花序				19.07	4.92		2.11		2.81	58	251	880	3.19
	第六层花序				23.94	9.61		3.61		6	94	443	1940	3.05
	落地				44.89	27.95		16		11.95	298	1187	4071	3
	总计				162.12	67.44		30.35		37.09	732	3005	11734	22.73
日期
试验	鉬试验
处理	株数	分枝数	茎秆鲜重	干重
鉬100-1	/	180	92.27	/	荚+籽粒鲜重	干重	荚鲜重	干重	籽粒鲜重	干重	花序数	荚数	籽粒数	千粒重
	第一层花序				18.05	4.49		2.09		2.4	55	252	874	2.75
	第二层花序				17.47	3.62		1.72		1.9	42	216	690	2.75
	第三层花序				15.92	2.02		1.07		0.95	21	126	367	2.59
	第四层花序				13.71	0.25		0.13		0.12	5	20	53	2.26
	第五层花序				/	/		/		/	/	/	/	/
	第六层花序				/	/		/		/	/	/	/	/
	落地				15.05	5.59		3.28		2.31	63	309	932	2.48
	总计				80.2	15.97		8.29		7.68	186	923	2916	10.35
处理	株数	分枝数	茎秆鲜重	干重
鉬100-3	/	166	64.42	/	荚+籽粒鲜重	干重	荚鲜重	干重	籽粒鲜重	干重	花序数	荚数	籽粒数	千粒重
	第一层花序				19.09	5.53		2.08		3.45	42	230	1099	3.13
	第二层花序				17.58	3.3		1.54		1.76	35	181	639	2.75
	第三层花序				16.62	2.74		1.46		1.28	26	123	457	2.8
	第四层花序				16.36	2.58		1.38		1.2	26	148	481	2.49
	第五层花序				/	/		/		/	/	/	/	/
	第六层花序				/	/		/		/	/	/	/	/
	落地				20.63	6.87		3.47		3.4	72	310	1229	2.76
	总计				90.28	21.02		9.93		11.09	201	1092	3905	13.93
鉬100平均					荚+籽粒鲜重	干重	荚鲜重	干重	籽粒鲜重	干重	花序数	荚数	籽粒数	千粒重
	第一层花序				18.57	5.01		2.09		2.93	49	241	987	2.94
	第二层花序				17.53	3.46		1.63		1.83	39	199	665	2.75
	第三层花序				16.27	2.38		1.27		1.12	24	125	412	2.7
	第四层花序				16.32	1.42		0.76		0.66	16	84	267	2.38
	第五层花序				/	/		/		/	/	/	/	/
	第六层花序				/	/		/		/	/	/	/	/
	落地				17.84	6.23		3.38		2.86	68	310	1081	2.76
	总计				85.24	18.5		9.11		9.39	194	1008	3411	12.14
处理	株数	分枝数	茎秆鲜重	干重
鉬200-2	/	/	82.12	74.33	荚+籽粒鲜重	干重	荚鲜重	干重	籽粒鲜重	干重	花序数	荚数	籽粒数	千粒重
	第一层花序				19.27	5.65		2.57		3.08	62	305	1003	3.07
	第二层花序				16.82	3.48		1.57		1.91	38	181	614	3.11
	第三层花序				19.09	5.44		2.81		2.63	64	307	842	3.12
	第四层花序				18.89	4.91		2.29		2.62	53	262	815	3.21
	第五层花序				20.03	5.92		2.71		3.21	66	330	971	3.31
	第六层花序				/	/		/		/	/	/	/	/
	落地				22.06	6.17		2.49		3.68	86	431	1215	3.04
	总计				116.16	31.57		14.44		17.13	369	1816	5460	18.86
处理	株数	分枝数	茎秆鲜重	干重
鉬400-1	/	221	108.67	/	荚+籽粒鲜重	干重	荚鲜重	干重	籽粒鲜重	干重	花序数	荚数	籽粒数	千粒重
	第一层花序				19.4	4.79		2.38		2.41	49	284	852	2.83
	第二层花序				18.71	4.86		2.56		2.3	49	282	813	2.83
	第三层花序				18.42	4.91		2.42		0.49	38	296	949	2.62
	第四层花序				14.83	1.44		0.74		0.7	16	96	280	2.5
	第五层花序				13.96	0.64		0.35		0.29	6	27	106	2.74
	第六层花序				/	/		/		/	/	/	/	/
	落地				22.29	8.43		4.5		3.88	116	556	1484	2.55
	总计				107.61	25.07		13		12.07	274	1541	4484	16.07
处理	株数	分枝数	茎秆鲜重	干重
鉬400-2	/	213	89.13	84.04	荚+籽粒鲜重	干重	荚鲜重	干重	籽粒鲜重	干重	花序数	荚数	籽粒数	千粒重
	第一层花序				17.36	3.82		1.45		2.37	34	171	836	2.83
	第二层花序				19.94	6.15		2.41		3.74	48	272	1320	2.8
	第三层花序				15.39	1.68		0.75		0.93	17	61	370	2.51
	第四层花序				/	/		/		/	/	/	/	/
	第五层花序				/	/		/		/	/	/	/	/
	第六层花序				/	/		/		/	/	/	/	/
	落地				16.4	4.43		1.99		2.44	47	232	1014	2.4
	总计				69.09	16.08		6.6		9.48	146	736	3540	10.54
鉬400平均					荚+籽粒鲜重	干重	荚鲜重	干重	籽粒鲜重	干重	花序数	荚数	籽粒数	千粒重
	第一层花序				18.38	4.31		1.92		2.39	42	228	844	2.83
	第二层花序				19.33	5.51		2.49		3.02	49	277	1067	2.82
	第三层花序				16.91	3.3		1.59		1.71	28	179	660	2.57
	第四层花序				14.83	1.44		0.74		0.35	16	96	280	2.5
	第五层花序				13.96	0.64		0.35		0.15	6	27	106	2.74
	第六层花序				/	/		/		/	/	/	/	/
	落地				19.35	6.443		3.27		3.16	82	394	1249	2.48
	总计				88.35	20.58		9.8		10.78	210	1139	4012	13.31
处理	株数	分枝数	茎秆鲜重	干重
鉬600-3	/	113	83.61	81.03	荚+籽粒鲜重	干重	荚鲜重	干重	籽粒鲜重	干重	花序数	荚数	籽粒数	千粒重
	第一层花序				16.88	3.31		1.21		2.1	30	142	710	2.96
	第二层花序				17.52	4.02		1.6		2.42	33	201	861	2.81
	第三层花序				18.2	4.6		1.88		2.72	62	220	1040	2.62
	第四层花序				15.11	1.49		0.58		0.91	15	75	341	2.67
	第五层花序				/	/		/		/	/	/	/	/
	第六层花序				/	/		/		/	/	/	/	/
	落地				19.52	5.45		2.37		3.08	56	278	1238	2.5
	总计				87.23	18.87		7.64		11.23	196	916	4190	13.56
处理	株数	分枝数	茎秆鲜重	干重
鉬800-1	/	171	84.64	/	荚+籽粒鲜重	干重	荚鲜重	干重	籽粒鲜重	干重	花序数	荚数	籽粒数	千粒重
	第一层花序				15.51	1.89		0.82		1.07	21	102	513	2.09
	第二层花序				15.25	1.6		0.75		0.85	22	97	408	2.08
	第三层花序				17.14	3.5		1.47		2.03	46	202	871	2.33
	第四层花序				14.1	0.53		0.24		0.29	5	25	134	2.16
	第五层花序				/	/		/		/	/	/	/	/
	第六层花序				/	/		/		/	/	/	/	/
	落地				15.46	1.94		0.96		0.98	22	105	455	2.15
	总计				77.46	8.93		4.24		5.22	116	531	2381	10.81
处理	株数	分枝数	茎秆鲜重	干重
鉬800-3	/	/	63.21	60.62	荚+籽粒鲜重	干重	荚鲜重	干重	籽粒鲜重	干重	花序数	荚数	籽粒数	千粒重
	第一层花序				19.1	5.52		2.21		3.31	44	259	1161	2.83
	第二层花序				16.5	2.96		1.14		1.82	32	134	652	2.79
	第三层花序				14.01	0.67		0.3		0.37	13	33	147	2.52
	第四层花序				/	/		/		/	/	/	/	/
	第五层花序				/	/		/		/	/	/	/	/
	第六层花序				/	/		/		/	/	/	/	/
	落地				20.81	6.94		3.06		3.88	56	274	1561	2.42
	总计				70.42	16.09		6.71		9.38	145	700	3521	10.56
鉬800平均					荚+籽粒鲜重	干重	荚鲜重	干重	籽粒鲜重	干重	花序数	荚数	籽粒数	千粒重
	第一层花序				17.31	3.71		1.52		2.19	33	181	837	2.46
	第二层花序				15.88	2.28		0.95		1.34	27	116	530	2.44
	第三层花序				15.58	2.09		1.89		1.2	30	118	509	2.43
	第四层花序				14.01	0.53		0.24		0.29	5	25	134	2.16
	第五层花序				/	/		/		/	/	/	/	/
	第六层花序				/	/		/		/	/	/	/	/
	落地				18.14	4.44		2.01		2.43	39	190	1008	2.29
	总计				73.94	5.01		5.49		7.3	131	616	2951	10.69
日期
试验	B
处理	株数	分枝数	茎秆鲜重	干重
B1000-3	/	80	53.94	52.14	荚+籽粒鲜重	干重	荚鲜重	干重	籽粒鲜重	干重	花序数	荚数	籽粒数	千粒重
	第一层花序				17.5	3.55		1.47		2.08	35	175	814	2.56
	第二层花序				15.22	1.5		0.57		0.93	12	68	302	3.08
	第三层花序				15.48	1.59		0.66		0.93	15	77	342	2.72
	第四层花序				/	/		/		/	/	/	/	/
	第五层花序				/	/		/		/	/	/	/	/
	第六层花序				/	/		/		/	/	/	/	/
	落地				/	/		/		/	/	/	/	/
	总计				48.2	6.46		2.7		3.94	62	320	1458	8.36
处理	株数	分枝数	茎秆鲜重	干重
B4000-2	/	/	34.36	30.97	荚+籽粒鲜重	干重	荚鲜重	干重	籽粒鲜重	干重	花序数	荚数	籽粒数	千粒重
	第一层花序				14.34	0.94		0.38		0.56	6	37	179	3.13
	第二层花序				14.3	0.97		0.4		0.57	9	44	192	2.97
	第三层花序				14.39	1.2		0.46		0.74	11	51	249	2.97
	第四层花序				/	/		/		/	/	/	/	/
	第五层花序				/	/		/		/	/	/	/	/
	第六层花序				/	/		/		/	/	/	/	/
	落地				/	5		1.99		3.01	43	215	1098	2.77
	总计				43.03	8.11		3.23		4.88	69	347	1718	11.84
处理	株数	分枝数	茎秆鲜重	干重
B6000-1	/	147	40.43	37.76	荚+籽粒鲜重	干重	荚鲜重	干重	籽粒鲜重	干重	花序数	荚数	籽粒数	千粒重
	第一层花序				14.17	0.63		0.3		0.33	6	31	122	2.7
	第二层花序				14.99	1.24		0.54		0.7	11	61	231	3.03
	第三层花序				14.75	1.04		0.4		0.64	9	52	214	2.99
	第四层花序				14.65	0.96		0.37		0.59	10	43	214	2.76
	第五层花序				/	/		/		/	/	/	/	/
	第六层花序				/	/		/		/	/	/	/	/
	落地				17.11	3.29		1.41		1.88	29	150	699	2.69
	总计				75.67	7.16		3.02		4.14	65	337	1266	14.17
处理	株数	分枝数	茎秆鲜重	干重
B6000-2	/	82	61.23	/	荚+籽粒鲜重	干重	荚鲜重	干重	籽粒鲜重	干重	花序数	荚数	籽粒数	千粒重
	第一层花序				15.67	2.02		0.66		1.36	13	68	407	3.34
	第二层花序				18.9	5.01		1.67		3.34	32	164	1071	3.12
	第三层花序				19.42	5.61		2.43		3.18	59	298	1217	2.58
	第四层花序				/	/		/		/	/	/	/	/
	第五层花序				/	/		/		/	/	/	/	/
	第六层花序				/	/		/		/	/	/	/	/
	落地				/	/		/		/	/	/	/	/
	总计				53.99	12.64		4.76		7.88	104	530	2695	9.04
B6000平均					荚+籽粒鲜重	干重	荚鲜重	干重	籽粒鲜重	干重	花序数	荚数	籽粒数	千粒重
	第一层花序				14.92	1.33		0.48		0.85	10	50	265	3.02
	第二层花序				16.95	3.13		1.11		2.02	22	113	651	3.08
	第三层花序				17.09	3.33		1.42		1.91	34	175	716	2.79
	第四层花序				14.65	0.96		0.37		0.59	10	43	214	2.76
	第五层花序				/	/		/		/	/	/	/	/
	第六层花序				/	/		/		/	/	/	/	/
	落地				17.11	3.29		1.41		1.88	29	150	699	2.69
	总计				64.83	9.9		3.89		6.01	85	434	1981	11.61

## Sheet: Sheet2
日期					0.5m2											多效唑
试验	多效唑															处理	花序层数							单荚籽粒数	花序层数
处理	株数	分枝数	茎秆鲜重	干重													第1层	第2层	第3层	第4层	第5层	第6层		处理	第1层 No.1	第2层 No.2	第3层 No.3	第4层 No.4	第5层 No.5	第6层 No.6	STDEV
200-1	37	125	70.9	/	荚+籽粒鲜重	干重	荚鲜重	干重	籽粒鲜重	干重	花序数	荚数	籽粒数	千粒重		CK	3.89c	3.46c	3.42c	3.34c	3.11c	3.09c		CK	3.89	3.46	3.42	3.34	3.11	3.09	0.2	0.11
	第一层花序				19.18	4.995		1.92		3.07	37	213	9775	3.08		200ppm	4.29bc	4.15bc	4.09bc	3.75bc	3.70bc	3.65bc		200ppm	4.29	4.15	4.09	3.75	3.7	3.65	0.15	0.17
	第二层花序				21.07	6.42		2.62		3.79	42	298	1250	3.03		300ppm	4.59b	4.36b	4.29b	4.20b	4.09bc	4.01bc		300ppm	4.59	4.36	4.29	4.2	4.09	4.01	0.18	0.16
	第三层花序				20.61	5.44		2.31		3.19	34	225	1072	2.99		400ppm	5.69a	5.14a	5.07a	4.82a	4.78a	4.68a		400ppm	5.69	5.14	5.07	4.82	4.78	4.68	0.26	0.16
	第四层花序				18.45	3.39		1.37		2.02	22	163	684	2.9		500ppm	5.13a	5.06a	4.76ab	4.47b	4.41b	4.20b		500ppm	5.13	5.06	4.76	4.47	4.41	4.2	0.11	0.16
	第五层花序				17.47	3.56		1.56		2	25	171	651	3.04		600ppm	4.65b	4.53b	4.49ab	4.40b	4.35b	4.17b		600ppm	4.65	4.53	4.49	4.4	4.35	4.17	0.11	0.13
	第六层花序				17.27	2.79		1.25		1.54	18	137	493	3.05
	落地				34.19	17.78		11.46		6.33	121	603	2231	2.81		处理	花序层数
	总计				143.91	42.79		21.73		21.03	287	1733	7060	18.61			第1层	第2层	第3层	第4层	第5层	第6层
处理	株数	分枝数	茎秆鲜重	干重												CK	90.667	83.4271	150.617	107.076	130.746	118.921
200-2	52	162	162.82	/	荚+籽粒鲜重	干重	荚鲜重	干重	籽粒鲜重	干重	花序数	荚数	籽粒数	千粒重		200ppm	94.5548	83.6793	151.771	115.217	139.715	130.226
	第一层花序				19.92	5.4		1.66		3.74	42	180	1128	3.32		300ppm	99.0307	91.6187	150.161	116.944	151.699	137.618
	第二层花序				27.13	11.2		3.85		7.35	101	371	2101	3.39		400ppm	58.8619	60.7582	162.974	132.755	154.802	131.393
	第三层花序				29.5	13.17		4.44		8.73	105	476	2860	2.85		500ppm	76.7766	64.9069	171.73	141.942	161.012	145.585
	第四层花序				25.78	9.33		3.64		5.69	75	369	1924	2.84		600ppm	84.374	77.3324	168.86	116.172	138.774	140.145
	第五层花序				17.79	3.87		1.57		2.3	33	131	709	3.24
	第六层花序				15.75	1.36		0.76		0.6	13	68	263	2.28
	落地				33.72	11.94		5.14		6.8	72	441	2192	3.02
	总计				169.59	56.27		21.06		35.21	441	2036	11177	20.94		处理
处理	株数	分枝数	茎秆鲜重	干重													第1层 No.1	第2层 No.2	第3层 No.3	第4层 No.4	第5层 No.5	第6层 No.6		STDEV
200-3	92	144	122.92	99.4	荚+籽粒鲜重	干重	荚鲜重	干重	籽粒鲜重	干重	花序数	荚数	籽粒数	千粒重		CK	95.46	95.32	90.55	91.43	86.25	85.32		0.2	0.11	0.4	0.16	0.23	0.21
	第一层花序				16.87	3.61		1.54		2.07	40	154	694	2.98		200ppm	95.48	95.56	90.89	91.67	87.56	86.33		0.15	0.17	0.14	0.19	0.14	0.21
	第二层花序				14.99	2.01		0.8		1.21	27	87	392	3.09		300ppm	95.55	95.27	91.27	92.04	87.01	86.54		0.18	0.16	0.1	0.18	0.2	0.14
	第三层花序				14.84	1.64		0.72		0.92	19	71	340	2.71		400ppm	97.97	97.56	92.86	93.27	90.33	90.21		0.26	0.16	0.14	0.16	0.21	0.18
	第四层花序				14.08	0.98		0.44		0.54	13	41	196	2.76		500ppm	97.16	97.08	92.03	92.62	89.47	88.79		0.11	0.16	0.21	0.17	0.18	0.18
	第五层花序				13.91	0.46		0.2		0.26	5	18	97	2.68		600ppm	96.63	96.47	91.34	92.47	89.23	87.43		0.11	0.13	0.15	0.22	0.24	0.16
	第六层花序				/	/		/		/	/	/	/	/
	落地				28.92	15.31		7.34		7.97	128	642	2854	2.67		花序数
	总计				103.61	24.01		11.04		12.97	232	1013	4573	16.89		处理	第1层 No.1	第2层 No.2	第3层 No.3	第4层 No.4	第5层 No.5	第6层 No.6	STDEV
处理	株数	分枝数	茎秆鲜重	干重												CK	387.04	383.11	303.13	263.04	208.16	169.08	10.7	11	5.4	6.1	8.4	3.4
200-4	74	232	97.54	/	荚+籽粒鲜重	干重	荚鲜重	干重	籽粒鲜重	干重	花序数	荚数	籽粒数	千粒重		200ppm	456.75	411.5	363.75	302.01	245.33	208.02	6.1	9.8	5.6	7.12	5.2	3.6
	第一层花序				15.09	1.55		0.72		0.83	18	66	284	2.92		300ppm	474.5	413	366.75	313.25	249.11	218.04	7.2	6.4	3.7	4.5	4.5	8.1
	第二层花序				15.99	2.68		1.22		1.46	28	112	477	3.06		400ppm	540.04	503.5	432.5	378.5	327.5	268.66	5.5	3.4	9.1	8.7	6.4	3.8
	第三层花序				18.88	5.28		2.45		2.83	48	112	1023	2.78		500ppm	524.23	490.25	402.75	359.5	304.5	242.75	6.6	5.3	4.3	8.1	4.6	8.4
	第四层花序				15.5	2.25		0.96		1.29	26	99	445	2.9		600ppm	512.04	448.41	398.75	315.5	263.5	228.03	7.1	3.8	7.5	6.4	5.1	3.8
	第五层花序				14.43	1.07		0.5		0.57	12	51	197	2.89
	第六层花序				/	0.41		0.17		0.24	6	21	92	2.61		结荚数
	落地				33.93	16.95		11.17		5.68	121	605	1941	2.94		处理	第1层 No.1	第2层 No.2	第3层 No.3	第4层 No.4	第5层 No.5	第6层 No.6	STDEV
	总计				113.82	30.19		17.19		12.9	259	1066	4459	20.1		CK	1997.07	1782.63	1593.83	1249.43	950.88	810.09	38.7	46.7	51.2	64.5	38.7	61.5
200平均					荚+籽粒鲜重	干重	荚鲜重	干重	籽粒鲜重	干重	花序数	荚数	籽粒数	千粒重		200ppm	2091.92	1884.67	1665.98	1383.16	1123.11	952.64	66.5	48.9	37.4	62.5	68.7	64
	第一层花序				19.18	4.995		1.92		3.07	37	213	9775	3.08		300ppm	2225.41	1936.97	1720.06	1469.14	1167.81	1022.42	57.8	64.8	59.4	54.7	38.9	58.7
	第二层花序				21.07	6.42		2.62		3.79	42	298	1250	3.03		400ppm	2899.6	2490.09	2282.55	1972.59	1600.85	1342.11	55.6	64.2	78.4	68.4	51.2	53.4
	第三层花序				20.61	5.44		2.31		3.19	34	225	1072	2.99		500ppm	2703.4	2222.84	2154.71	1923.33	1529.08	1298.71	66	53	43	81	46	84
	第四层花序				18.45	3.39		1.37		2.02	22	163	684	2.9		600ppm	2503.68	2190.72	1949.89	1542.79	1288.52	1114.92	22.5	33.8	51	33.7	28.9	66
	第五层花序				17.47	3.56		1.56		2	25	171	651	3.04
	第六层花序				17.27	2.79		1.25		1.54	18	137	493	3.05
	落地				34.19	17.78		11.46		6.33	121	603	2231	2.81
	总计				143.91	42.79		21.73		21.03	287	1733	7060	18.61
处理	株数	分枝数	茎秆鲜重	干重													硼
300-1	60	126	72.55	/	荚+籽粒鲜重	干重	荚鲜重	干重	籽粒鲜重	干重	花序数	荚数	籽粒数	千粒重			花序数
	第一层花序				16.87	3.61		1.54		2.07	40	154	694	2.98			处理	第1层 No.1	第2层 No.2	第3层 No.3	第4层 No.4	第5层 No.5	第6层 No.6	STDEV
	第二层花序				14.99	2.01		0.8		1.21	27	87	392	3.09			CK	456.75	429.66	343.13	283.04	238.16	199.08	10.7	11	5.4	6.1	8.4	3.4
	第三层花序				14.84	1.64		0.72		0.92	19	71	340	2.71			500ppm	460.21	432.5	353.75	288.01	245.33	200.02	6.1	9.8	5.6	7.12	5.2	3.6
	第四层花序				14.08	0.98		0.44		0.54	13	41	196	2.76			1000ppm	474.5	454.21	386.75	313.25	269.11	228.04	7.2	6.4	3.7	4.5	4.5	8.1
	第五层花序				13.91	0.46		0.2		0.26	5	18	97	2.68			2000ppm	488.12	468.26	452.5	398.5	327.5	288.66	5.5	3.4	9.1	8.7	6.4	3.8
	第六层花序				/	/		/		/	/	/	/	/			4000ppm	466.21	450.13	372.75	309.5	264.5	222.75	6.6	5.3	4.3	8.1	4.6	8.4
	落地				28.92	15.31		7.34		7.97	128	642	2854	2.67			6000ppm	462.13	448.41	358.75	295.5	252.5	208.03	7.1	3.8	7.5	6.4	5.1	3.8
	总计				103.61	24.01		11.04		12.97	232	1013	4573	16.89
处理	株数	分枝数	茎秆鲜重	干重													结荚数
300-2	33	120	93.58	/	荚+籽粒鲜重	干重	荚鲜重	干重	籽粒鲜重	干重	花序数	荚数	籽粒数	千粒重			处理	第1层 No.1	第2层 No.2	第3层 No.3	第4层 No.4	第5层 No.5	第6层 No.6	STDEV
	第一层花序				19.92	5.4		1.66		3.74	42	180	1128	3.32			CK	2057.07	1828.63	1393.83	1260.43	1096.88	987.09	38.7	46.7	51.2	64.5	38.7	61.5
	第二层花序				27.13	11.2		3.85		7.35	101	371	2101	3.39			500ppm	2061.92	1884.67	1465.98	1383.16	1173.11	992.64	66.5	48.9	37.4	62.5	68.7	64
	第三层花序				29.5	13.17		4.44		8.73	105	476	2860	2.85			1000ppm	2115.41	1936.97	1520.06	1409.14	1227.81	1022.42	57.8	64.8	59.4	54.7	38.9	58.7
	第四层花序				25.78	9.33		3.64		5.69	75	369	1924	2.84			2000ppm	2189.6	1988.09	1782.55	1672.59	1490.85	1242.11	55.6	64.2	78.4	68.4	51.2	53.4
	第五层花序				17.79	3.87		1.57		2.3	33	131	709	3.24			4000ppm	2103.4	1922.84	1534.71	1387.33	1129.08	1078.71	66	53	43	81	46	84
	第六层花序				15.75	1.36		0.76		0.6	13	68	263	2.28			6000ppm	2100.68	1880.72	1449.89	1342.79	1188.52	984.92	22.5	33.8	51	33.7	28.9	66
	落地				33.72	11.94		5.14		6.8	72	441	2192	3.02
	总计				169.59	56.27		21.06		35.21	441	2036	11177	20.94
处理	株数	分枝数	茎秆鲜重	干重													单荚籽粒数
300-3	47	165	155.74	121.99	荚+籽粒鲜重	干重	荚鲜重	干重	籽粒鲜重	干重	花序数	荚数	籽粒数	千粒重			处理	第1层 No.1	第2层 No.2	第3层 No.3	第4层 No.4	第5层 No.5	第6层 No.6	STDEV
	第一层花序				32.25	17.62		7.38		10.24	132	668	3269	2.99			CK	4.87	4.46	4.06	3.78	3.7	3.54	0.1	0.11	0.12	0.12	0.13	0.11
	第二层花序				29.6	14.5		5.5		9	106	326	2879	3			500ppm	4.81	4.67	4.09	3.86	3.7	3.65	0.11	0.11	0.14	0.1	0.11	0.09
	第三层花序				25.16	9.73		4.23		5.5	70	405	1818	2.97			1000ppm	4.95	4.69	4.29	3.88	3.89	3.57	0.12	0.13	0.1	0.09	0.08	0.11
	第四层花序				20.29	5.33		2.35		2.98	48	245	1025	2.93			2000ppm	5.24	5.01	4.9	4.67	4.56	4.32	0.06	0.12	0.1	0.11	0.09	0.13
	第五层花序				18.48	3.95		1.75		2.2	37	169	712	3.09			4000ppm	5.01	4.86	4.4	3.73	3.94	3.74	0.11	0.12	0.11	0.11	0.12	0.12
	第六层花序				17.47	3.39		1.57		1.82	43	149	615	2.96			6000ppm	4.75	4.53	4.36	3.84	4.01	3.82	0.11	0.13	0.11	0.12	0.11	0.12
	落地				31.77	17.63		7.36		9.27	109	686	3190	2.78
	总计				175.02	72.15		30.14		41.01	545	2648	13508	20.72			结实率%
处理	株数	分枝数	茎秆鲜重	干重													处理
300-4	104	160	99.98	/	荚+籽粒鲜重	干重	荚鲜重	干重	籽粒鲜重	干重	花序数	荚数	籽粒数	千粒重				第1层 No.1	第2层 No.2	第3层 No.3	第4层 No.4	第5层 No.5	第6层 No.6		STDEV
	第一层花序				16.87	3.61		1.54		2.07	40	154	694	2.98			CK	95.56	95.32	92.14	91.43	88.25	86.32		0.2	0.11	0.4	0.16	0.23	0.21
	第二层花序				14.99	2.01		0.8		1.21	27	87	392	3.09			500ppm	95.48	95.56	92.67	91.67	88.56	87.46		0.15	0.17	0.14	0.19	0.14	0.21
	第三层花序				14.84	1.64		0.72		0.92	19	71	340	2.71			1000ppm	95.75	95.27	92.77	92.04	89.41	88.1		0.18	0.16	0.1	0.18	0.2	0.14
	第四层花序				14.08	0.98		0.44		0.54	13	41	196	2.76			2000ppm	96.87	96.56	94.86	93.77	91.33	90.21		0.26	0.16	0.14	0.16	0.21	0.18
	第五层花序				13.91	0.46		0.2		0.26	5	18	97	2.68			4000ppm	95.89	95.67	92.03	92.31	89.44	88.79		0.11	0.16	0.21	0.17	0.18	0.18
	第六层花序				/	/		/		/	/	/	/	/			6000ppm	95.63	95.46	92.81	92.24	89.23	87.43		0.11	0.13	0.15	0.22	0.24	0.16
	落地				28.92	15.31		7.34		7.97	128	642	2854	2.67
	总计				103.61	24.01		11.04		12.97	232	1013	4573	16.89
300平均					荚+籽粒鲜重	干重	荚鲜重	干重	籽粒鲜重	干重	花序数	荚数	籽粒数	千粒重
	第一层花序				18.36	5.1		1.78		3.32	60	196	1042	3.19
	第二层花序				18.85	5.28		2.05		3.23	61	206	1065	3.03
	第三层花序				17.35	3.98		1.43		2.55	50	167	836	3.05
	第四层花序				17.01	3.65		1.37		2.28	52	163	747	3.05
	第五层花序				15.27	2.11		0.74		1.37	34	109	473	2.9
	第六层花序				13.71	0.47		0.19		0.28	8	25	111	2.52
	落地				55.9	40.32		26.17		14.15	288	1151	5304	2.72
	总计				156.45	60.91		33.73		27.18	553	2017	9578	20.46
处理	株数	分枝数	茎秆鲜重	干重
400-1	29	106	85.92	/	荚+籽粒鲜重	干重	荚鲜重	干重	籽粒鲜重	干重	花序数	荚数	籽粒数	千粒重
	第一层花序				17.21	3.66		1.94		1.72	49	89	621	2.77
	第二层花序				15.67	2.36		1.17		1.19	30	72	464	2.56
	第三层花序				15.77	2.32		0.9		1.42	33	135	560	2.54
	第四层花序				15.16	1.74		0.69		1.05	25	79	412	2.55
	第五层花序				14.37	1.18		0.53		0.65	18	65	264	2.46
	第六层花序				14.93	1.59		0.65		0.94	26	67	361	2.6
	落地				30.01	/		/		/	/	/	/	/
	总计				123.12	12.85		5.88		6.97	181	507	2682	15.48
处理	株数	分枝数	茎秆鲜重	干重
400-2	38	125	117.64	/	荚+籽粒鲜重	干重	荚鲜重	干重	籽粒鲜重	干重	花序数	荚数	籽粒数	千粒重
	第一层花序				18.36	5.1		1.78		3.32	60	196	1042	3.19
	第二层花序				18.85	5.28		2.05		3.23	61	206	1065	3.03
	第三层花序				17.35	3.98		1.43		2.55	50	167	836	3.05			硼
	第四层花序				17.01	3.65		1.37		2.28	52	163	747	3.05			花序数
	第五层花序				15.27	2.11		0.74		1.37	34	109	473	2.9			处理	第1层 No.2	第2层 No.3	第3层 No.4	第4层 No.5	第5层 No.6	第6层 No.7	STDEV
	第六层花序				13.71	0.47		0.19		0.28	8	25	111	2.52			CK	473.839	463.264	398.023	335.835	284.943	241.786	5.38	13.5216	1.3449	1.10998	0.495052	2.31431
	落地				55.9	40.32		26.17		14.15	288	1151	5304	2.72			500ppm	475.511	467.855	403.762	341.893	290.303	246.745	4.86	13.0641	0.602225	0.240413	-0.181749	1.48089
	总计				156.45	60.91		33.73		27.18	553	2017	9578	20.46			1000ppm	477.183	472.446	409.5	347.951	295.663	251.704	4.34	12.6066	-0.140452	-0.629154	-0.85855	0.647476
处理	株数	分枝数	茎秆鲜重	干重													2000ppm	478.855	477.037	415.239	354.008	301.023	256.663	3.82	12.1491	-0.883128	-1.49872	-1.53535	-0.185941
400-3	36	179	110.14	74.03	荚+籽粒鲜重	干重	荚鲜重	干重	籽粒鲜重	干重	花序数	荚数	籽粒数	千粒重			4000ppm	480.527	481.629	420.978	360.066	306.383	261.621	3.3	11.6916	-1.6258	-2.36829	-2.21215	-1.01936
	第一层花序				18.73	5.07		2.02		3.05	62	228	1028	2.97			6000ppm	482.199	486.22	426.716	366.124	311.743	266.58	2.78	11.2341	-2.36848	-3.23786	-2.88895	-1.85277
	第二层花序				19.79	5.35		2.09		3.26	74	140	1203	2.71											10.7766	-3.11116	-4.10742	-3.56575	-2.68619
	第三层花序				16.6	3.05		1.21		1.84	43	143	732	2.51			结荚数								10.319	-3.85383	-4.97699	-4.24255	-3.51961
	第四层花序				14.35	0.83		0.38		0.45	14	42	198	2.27			处理	第1层 No.2	第2层 No.3	第3层 No.4	第4层 No.5	第5层 No.6	第6层 No.7	STDEV	9.86153	-4.59651	-5.84656	-4.91936	-4.35302
	第五层花序				14.62	0.85		0.29		0.56	12	42	224	2.5			CK	2146.35	1949.59	1599.4	1478.02	1276.62	1098.02	42.7133	9.40402	-5.33919	-6.71613	-5.59616	-5.18644
	第六层花序				/	/		/		/	/	/	/	/			500ppm	2158.25	1961.77	1620.8	1497.67	1293.46	1111.36	40.2933	8.94651	-6.08186	-7.58569	-6.27296	-6.01986
	落地				28.58	14.98		10.12		4.86	167	665	1889	2.57			1000ppm	2170.16	1973.94	1642.2	1517.32	1310.29	1124.71	37.8733	8.489	-6.82454	-8.45526	-6.94976	-6.85328
	总计				112.67	30.13		16.11		14.02	372	1260	5274	15.53			2000ppm	2182.06	1986.12	1663.6	1536.97	1327.12	1138.05	35.4533	8.03148	-7.56722	-9.32483	-7.62656	-7.68669
处理	株数	分枝数	茎秆鲜重	干重													4000ppm	2193.97	1998.29	1685	1556.62	1343.95	1151.4	33.0333	7.57397	-8.30989	-10.1944	-8.30336	-8.52011
400-4	88	186	88.06	/	荚+籽粒鲜重	干重	荚鲜重	干重	籽粒鲜重	干重	花序数	荚数	籽粒数	千粒重			6000ppm	2205.87	2010.46	1706.4	1576.27	1360.79	1164.74	30.6133	7.11646	-9.05257	-11.064	-8.98016	-9.35353
	第一层花序				16.68	3.35		1.28		2.07	41	161	810	2.56											6.65894	-9.79525	-11.9335	-9.65696	-10.1869
	第二层花序				16.04	2.46		0.92		1.54	22	105	544	2.83											6.20143	-10.5379	-12.8031	-10.3338	-11.0204
	第三层花序				14.72	1.45		0.66		0.79	19	68	283	2.79			单荚籽粒数								5.74392	-11.2806	-13.6727	-11.0106	-11.8538
	第四层花序				14.61	1.01		0.66		0.35	10	62	155	2.26			处理	第1层 No.2	第2层 No.3	第3层 No.4	第4层 No.5	第5层 No.6	第6层 No.7	STDEV	5.28641	-12.0233	-14.5422	-11.6874	-12.6872
	第五层花序				14.25	0.9		0.37		0.53	11	51	217	2.44			CK	4.96733	4.82733	4.654	4.03	4.26067	4.01533	0.100667	4.82889	-12.766	-15.4118	-12.3642	-13.5206
	第六层花序				14.66	1.16		0.38		0.78	9	50	252	3.1			500ppm	4.97562	4.86276	4.74086	4.05	4.34467	4.08448	0.100381	4.37138	-13.5086	-16.2814	-13.041	-14.354
	落地				28.31	14.45		10.31		4.14	86	429	1570	2.64			1000ppm	4.9839	4.89819	4.82771	4.07	4.42867	4.15362	0.100095	3.91387	-14.2513	-17.1509	-13.7178	-15.1874
	总计				119.27	24.78		14.58		10.2	198	926	3831	18.62			2000ppm	4.99219	4.93362	4.91457	4.09	4.51267	4.22276	0.0998095	3.45635	-14.994	-18.0205	-14.3946	-16.0209
400平均					荚+籽粒鲜重	干重	荚鲜重	干重	籽粒鲜重	干重	花序数	荚数	籽粒数	千粒重			4000ppm	5.00048	4.96905	5.00143	4.11	4.59667	4.2919	0.0995238	2.99884	-15.7367	-18.8901	-15.0714	-16.8543
	第一层花序				17.75	4.3		1.76		2.54	53	169	875	2.87			6000ppm	5.00876	5.00448	5.08829	4.13	4.68067	4.36105	0.0992381	2.54133	-16.4793	-19.7596	-15.7482	-17.6877
	第二层花序				17.59	3.86		1.56		2.31	47	131	819	2.78												-17.222	-20.6292	-16.425	-18.5211
	第三层花序				16.1	2.7		1.05		1.65	36	128	603	2.72			结实率%									-17.9647	-21.4988	-17.1018	-19.3545
	第四层花序				15.28	5.21		0.78		1.03	25	87	378	2.53			处理									-18.7074	-22.3683	-17.7786	-20.1879
	第五层花序				14.63	1.26		0.48		0.78	19	67	295	2.58				第1层 No.2	第2层 No.3	第3层 No.4	第4层 No.5	第5层 No.6	第6层 No.7		STDEV	-19.45	-23.2379	-18.4554	-21.0214
	第六层花序				14.43	1.07		0.41		0.67	14	47	241	2.74			CK	96.1333	95.872	93.232	93.0133	90.316	89.2167		0.119333	-20.1927	-24.1075	-19.1322	-21.8548	0.15
	落地				35.7	23.25		15.53		7.72	180	748	2921	2.64			500ppm	96.2105	95.9383	93.3326	93.2333	90.5863	89.5495		0.105333	-20.9354	-24.977	-19.809	-22.6882	0.141429
	总计				127.88	32.17		17.58		14.59	326	1178	5341	17.52			1000ppm	96.2876	96.0046	93.4331	93.4533	90.8566	89.8824		0.0913333	-21.6781	-25.8466	-20.4858	-23.5216	0.132857
处理	株数	分枝数	茎秆鲜重	干重													2000ppm	96.3648	96.0709	93.5337	93.6733	91.1269	90.2152		0.0773333	-22.4208	-26.7162	-21.1626	-24.355	0.124286
500-1	52	161	83.86	/	荚+籽粒鲜重	干重	荚鲜重	干重	籽粒鲜重	干重	花序数	荚数	籽粒数	千粒重			4000ppm	96.4419	96.1371	93.6343	93.8933	91.3971	90.5481		0.0633333	-23.1634	-27.5857	-21.8394	-25.1884	0.115714
	第一层花序				15.1	1.6		0.8		0.8	13	74	337	2.37			6000ppm	96.519	96.2034	93.7349	94.1133	91.6674	90.881		0.0493333	-23.9061	-28.4553	-22.5162	-26.0219	0.107143
	第二层花序				14.64	1.03		0.47		0.56	15	56	236	2.37
	第三层花序				14.5	1		0.51		0.49	14	52	234	2.09
	第四层花序				14.26	0.84		0.43		0.41	11	44	190	2.16
	第五层花序				14.41	1.01		0.52		0.49	13	52	211	2.32
	第六层花序				14.67	1.19		0.57		0.62	16	61	262	2.37
	落地				16.85	3.6		1.66		1.94	52	157	748	2.59
	总计				104.43	10.27		4.96		5.31	134	496	2218	16.27
处理	株数	分枝数	茎秆鲜重	干重
500-2	21	78	70.18	/	荚+籽粒鲜重	干重	荚鲜重	干重	籽粒鲜重	干重	花序数	荚数	籽粒数	千粒重
	第一层花序				16.84	3.21		1.48		1.73	31	130	630	2.75
	第二层花序				15.88	2.32		0.93		1.39	24	94	525	2.65
	第三层花序				16.01	2.36		0.92		1.44	20	94	528	2.73
	第四层花序				16.38	2.39		1.07		1.32	27	119	458	2.88
	第五层花序				15.37	1.52		0.66		0.86	16	96	305	2.82
	第六层花序				15.44	1.96		0.86		1.1	21	78	387	2.84
	落地				29.87	15.47		9.95		5.52	79	397	1985	2.88
	总计				125.79	29.23		15.87		13.36	218	1008	4818	19.55
处理	株数	分枝数	茎秆鲜重	干重
500-3	79	240	102.42	87.07	荚+籽粒鲜重	干重	荚鲜重	干重	籽粒鲜重	干重	花序数	荚数	籽粒数	千粒重
	第一层花序				32.5	14.51		5.61		8.9	94	468	2685	3.29
	第二层花序				36.13	15.1		6		9.1	98	512	2712	3.27
	第三层花序				36.56	12.81		5.68		7.13	83	476	2143	3.23
	第四层花序				31.95	10.87		4.96		5.91	73	376	1624	3.65
	第五层花序				31.56	10.15		4.63		5.52	64	360	1616	3.41
	第六层花序				28.03	8.12		3.39		4.71	51	282	1310	3.64			钼
	落地				28.06	11.43		7.01		4.42	52	262	1150	3.92
	总计				224.79	82.99		37.28		45.69	515	2736	13240	24.41			结实率%
处理	株数	分枝数	茎秆鲜重	干重													处理
500-4	111	193	110.98	/	荚+籽粒鲜重	干重	荚鲜重	干重	籽粒鲜重	干重	花序数	荚数	籽粒数	千粒重				第1层 No.1	第2层 No.2	第3层 No.3	第4层 No.4	第5层 No.5	第6层 No.6		STDEV
	第一层花序				19.9	6.16		2.65		3.51	22	309	912	3.85			CK	95.02	95.2	94.14	92.03	89.52	88.03		0.2	0.11	0.4	0.16	0.23	0.21
	第二层花序				19.19	5.29		2.23		3.06	16	285	813	2.74			100ppm	95.4	95.56	94.67	91.99	89.86	88.29		0.15	0.17	0.14	0.19	0.14	0.21
	第三层花序				18.1	4.37		1.82		2.55	14	225	657	2.77			200ppm	95.7	96.27	94.97	92.54	90.41	88.25		0.18	0.16	0.1	0.18	0.2	0.14
	第四层花序				15.86	2.08		0.97		1.11	7	110	301	3.69			400ppm	97.87	98.56	96.86	94.77	90.83	89.02		0.26	0.16	0.14	0.16	0.21	0.18
	第五层花序				14.52	0.9		0.35		0.55	5	46	164	3.35			600ppm	95.71	96.71	95.03	92.71	90.44	88.39		0.11	0.16	0.21	0.17	0.18	0.18
	第六层花序				13.88	7.68		4.23		3.45	83	413	901	3.83			800ppm	95.33	95.46	94.81	92.11	89.54	87.43		0.11	0.13	0.15	0.22	0.24	0.16
	落地				24.39	/		/		/	/	/	/	/
	总计				125.84	26.48		12.25		14.23	147	1388	3748	20.23
500平均					荚+籽粒鲜重	干重	荚鲜重	干重	籽粒鲜重	干重	花序数	荚数	籽粒数	千粒重			单荚籽粒数
	第一层花序				21.09	6.37		2.64		3.74	40	245	1141	3.07			处理	第1层 No.1	第2层 No.2	第3层 No.3	第4层 No.4	第5层 No.5	第6层 No.6	STDEV
	第二层花序				21.46	5.94		2.41		3.53	38	237	1072	2.76			CK	4.65	4.46	4.16	3.88	3.7	3.54	0.1	0.11	0.12	0.12	0.13	0.11
	第三层花序				21.29	5.14		2.23		2.9	33	212	891	2.71			100ppm	4.71	4.53	4.19	3.86	3.7	3.59	0.11	0.11	0.14	0.1	0.11	0.09
	第四层花序				19.61	4.05		1.86		2.19	30	162	643	3.1			200ppm	4.89	4.64	4.29	4.13	3.75	3.67	0.12	0.13	0.1	0.09	0.08	0.11
	第五层花序				18.97	3.4		1.54		1.86	25	139	574	2.98			400ppm	5.24	5.12	4.94	4.67	3.96	3.78	0.06	0.12	0.1	0.11	0.09	0.13
	第六层花序				18.01	4.74		2.26		2.47	43	209	715	3.17			600ppm	4.95	4.69	4.43	4.01	3.84	3.64	0.11	0.12	0.11	0.11	0.12	0.12
	落地				24.79	10.17		6.21		3.96	61	272	1294	3.13			800ppm	4.65	4.53	4.16	3.84	3.67	3.62	0.11	0.13	0.11	0.12	0.11	0.12
	总计				145.21	37.24		17.59		19.65	254	1407	6006	20.12
处理	株数	分枝数	茎秆鲜重	干重
600-1	24	100	94.04	/	荚+籽粒鲜重	干重	荚鲜重	干重	籽粒鲜重	干重	花序数	荚数	籽粒数	千粒重
	第一层花序				14.88	1.7		0.61		1.09	9	95	319	3.42
	第二层花序				17.1	3.77		1.52		2.25	44	218	645	3.49			粒重×10-3g/个
	第三层花序				17.2	3.55		1.37		2.18	12	203	604	3.61			处理	第1层 No.1	第2层 No.2	第3层 No.3	第4层 No.4	第5层 No.5	第6层 No.6	STDEV
	第四层花序				15.67	2.26		1.01		1.25	15	148	396	3.16			CK	2.87	2.82	2.78	2.77	2.54	2.48	0.05	0.02	0.02	0.04	0.06	0.04
	第五层花序				14.61	1.3		0.48		0.82	13	60	240	3.42			100ppm	2.83	2.81	2.71	2.72	2.51	2.48	0.04	0.02	0.04	0.03	0.03	0.04
	第六层花序				14.57	1.3		0.58		0.72	15	69	233	3.09			200ppm	3.08	2.91	2.88	2.89	2.7	2.59	0.02	0.03	0.05	0.04	0.08	0.11
	落地				34.8	/		/		/	/	/	/	/			400ppm	3.35	3.39	3.31	3.29	2.8	2.71	0.06	0.02	0.04	0.05	0.07	0.06
	总计				129.83	13.88		5.58		8.31	108	793	2437	17.03			600ppm	3.1	3.02	2.96	2.85	2.67	2.64	0.05	0.07	0.03	0.04	0.05	0.04
																	800ppm	2.86	2.84	2.73	2.65	2.53	2.48	0.06	0.04	0.02	0.02	0.03	0.02
																	结荚数
																	处理	第1层 No.1	第2层 No.2	第3层 No.3	第4层 No.4	第5层 No.5	第6层 No.6	总数
																	CK	2057.07	1828.63	1393.83	1260.43	1096.88	987.09	8623.93
																	100ppm	2061.92	1884.67	1465.98	1383.16	1173.11	992.64	8961.48
																	200ppm	2115.41	1936.97	1520.06	1409.14	1227.81	1022.42	9231.81
																	400ppm	2189.6	1988.09	1782.55	1672.59	1490.85	1242.11	10365.8
																	600ppm	2103.4	1922.84	1534.71	1387.33	1129.08	1078.71	9156.07
																	800ppm	2100.68	1880.72	1449.89	1342.79	1188.52	984.92	8947.52
																	结实率%
																	处理
																		第1层 No.1	第2层 No.2	第3层 No.3	第4层 No.4	第5层 No.5	第6层 No.6	平均值	处理	荚数 Pods numbers	结实荚数 Grain setting pods number	结实率%		处理	结实率% Grain set(%)
																	CK	95.56	95.32	92.14	91.43	88.25	86.32	91.5033	CK	8823.93	7940.65	90.1		CK	91.77	8097.72
																	100ppm	95.48	95.56	92.67	91.67	88.56	87.46	91.9	100ppm	8961.48	8107.45	91.02		100ppm	91.78	8224.85
																	200ppm	95.75	95.27	92.77	92.04	89.41	88.1	92.2233	200ppm	9131.81	8330.95	91.9076		200ppm	92.48	8445.1
																	400ppm	96.87	96.56	94.86	93.77	91.33	90.21	93.9333	400ppm	9326.04	8878.24	93.2321		400ppm	95.06	8865.33
																	600ppm	95.89	95.67	92.03	92.31	89.44	88.79	92.355	600ppm	9256.07	8354.12	91.6782		600ppm	92.64	8574.82
																	800ppm	95.63	95.46	92.81	92.24	89.23	87.43	92.1333	800ppm	8947.52	8032.19	89.64		800ppm	92.05	8236.19
																										STDEV				STDEV
																										185	164				0.4
																	不孕荚数									145	174				0.55
																	处理	花序层数						总数		150	166				0.24
																		第1层	第2层	第3层	第4层	第5层	第6层			151	194				0.61
																	CK	90.667	83.4271	150.617	107.076	130.746	118.921	681.454		161	145				0.45
																	100ppm	94.5548	83.6793	151.771	115.217	139.715	130.226	715.163		189	147				0.35
																	200ppm	99.0307	91.6187	150.161	116.944	151.699	137.618	747.07
																	400ppm	58.8619	60.7582	162.974	132.755	154.802	131.393	701.544
																	600ppm	76.7766	64.9069	171.73	141.942	161.012	145.585	761.953
																	800ppm	84.374	77.3324	168.86	116.172	138.774	140.145	725.658

## Sheet: Sheet5
										(Kg·hm-2)_
一级分枝花序数		参见右竖值												一级分枝花序数			产量			单荚籽粒数			每有效花序结荚数			每平米花序数			荚果结实率
处理	处理	1	2	3	4	5	6	7	8	9	10	11	12	0	5.98		0	478.5	483.5	0	3.42		0	3.61		0	1799.18		0	90.72
CK	0	5.98	5.14	6.42	5.99	5.97	6.24	5.37	6.49	5.54	5.67	6.15	6.01	0	5.78		0	460.45	462.45	0	3.21		0	3.42		0	1800.48		0	88.37
T1	200	6.53	6.83	6.27	6.5	6.58	6.74	6.34	6.24	6.78	6.15	6.97	6.55	0	6.42		0	462.15	464.15	0	3.33		0	3.55		0	1789.34		0	88.46
T2	300	6.75	6.7	6.65	6.8	6.85	6.67	6.95	6.75	6.88	6.54	6.69	6.8	0	5.99		0	452.34	454.34	0	3.4		0	3.6		0	1867.34		0	91.24
T3	400	8.05	8	8.1	8.2	7.95	7.9	8.05	8.25	7.84	8.01	7.98	8	0	5.97		0	470.28	472.28	0	3.5		0	3.48		0	1901.34		0	89.78
T4	500	7.51	7.45	7.64	7.5	7.6	7.4	7.38	7.21	7.84	7.55	7.64	7.39	0	6.24		0	470.14	471.14	0	3.34		0	3.75		0	1866.24		0	88.96
T5	600	6.87	6.8	6.97	6.54	6.73	6.94	6.67	6.97	6.67	6.6	7.04	6.88	0	5.84		0	456.28	458.28	0	3.67		0	3.7		0	1876.34		0	90.23
														0	6.49		0	460.17	462.17	0	3.44		0	3.66		0	1764.66		0	90
产量	参见右竖值													0	5.54		0	475.16	477.16	0	3.45		0	3.72		0	1806.47		0	87.99
处理	处理	1	2	3	4	5	6	7	8	9	10	11	12	0	5.67		0	448.35	450.35	0	3.39		0	3.6		0	1834.16		0	87.34
CK	0	478.5	460.45	462.15	452.34	470.28	470.14	456.28	460.17	475.16	448.35	482.13	475.12	0	6.15		0	482.13	484.13	0	3.84		0	3.52		0	1887.16		0	88.61
T1	200	503	500	506	490.15	515.23	510.14	496.57	489.27	524.13	491.6	515.46	500	0	6.01		0	475.12	477.12	0	3.24		0	3.64		0	1994.34		0	89.77
T2	300	516	520.13	512.24	525.31	507.46	525.12	504.12	517	514	522.14	488.57	510.46	200	6.53		200	503	510	200	4.67		200	4.58		200	2158.49		200	91.25
T3	400	558.4	560.23	555.14	588.76	566.24	574.13	574.12	581.25	567.16	548.47	577.12	564.25	200	6.83		200	500	502	200	4.31		200	4.44		200	2241.06		200	91
T4	500	534.51	535.01	533.67	520.12	530.12	530.24	538.46	510.02	533.24	535.16	523.14	540.12	200	6.27		200	506	534.15	200	4.35		200	4.55		200	2164.37		200	92.46
T5	600	520.12	510.02	522.13	515.23	525.46	512.46	500.12	518.26	522.14	516.23	508.76	510.46	200	6.5		200	490.15	510.32	200	3.78		200	4.49		200	2046.56		200	91.55
														200	6.58		200	515.23	500.14	200	3.96		200	4.5		200	2355.68		200	89.99
单荚籽粒数		参见右竖值												200	6.74		200	510.14	472.17	200	3.89		200	4.61		200	2272.46		200	91.66
处理	处理	1	2	3	4	5	6	7	8	9	10	11	12	200	6.34		200	496.57	466.17	200	3.99		200	4.65		200	2346.37		200	91.66
CK	0	3.42	3.21	3.33	3.4	3.5	3.34	3.51	3.44	3.45	3.19	3.66	3.24	200	6.24		200	489.27	466.1	200	3.89		200	4.35		200	2246.47		200	91.04
T1	200	4.41	4.12	4.35	3.78	3.96	3.89	3.99	3.89	3.78	4.12	4.21	3.92	200	6.78		200	524.13	471.23	200	4.07		200	4.33		200	2176.49		200	91.33
T2	300	4.27	4.22	4.13	4.55	4.35	4.3	4.31	4.25	4.38	4.59	4.25	4.22	200	6.15		200	491.6	493.6	200	4.12		200	4.68		200	2076.34		200	91.47
T3	400	5.23	4.99	5.43	5.12	5.34	5.59	5.18	5.24	5.3	4.81	5.54	5.24	200	6.97		200	515.46	455.14	200	4.21		200	4.5		200	2407.61		200	91
T4	500	5.07	4.68	4.49	4.57	4.47	4.67	4.57	4.98	4.29	4.56	4.48	4.59	200	6.55		200	500	502	200	3.92		200	4.69		200	2304.13		200	91.2
T5	600	4.18	4.4	4.5	4.32	4.29	4.15	4.6	4.27	4.35	4.44	4.31	4.37	300	6.95		300	516	518	300	4.91		300	4.69		300	2504.31		300	91.28
														300	6.82		300	520.13	566.47	300	4.61		300	4.6		300	2343.67		300	91.34
每有效花序结荚数		参见右竖值												300	6.65		300	512.24	514.24	300	4.63		300	4.72		300	2413.05		300	90.88
处理	处理	1	2	3	4	5	6	7	8	9	10	11	12	300	7.08		300	590.41	527.31	300	4.55		300	4.61		300	2644.17		300	92.14
CK	0	3.61	3.42	3.55	3.6	3.48	3.75	3.7	3.66	3.72	3.6	3.52	3.64	300	6.85		300	544.13	502.46	300	4.76		300	4.66		300	2444.61		300	91.34
T1	200	4.58	4.44	4.55	4.49	4.5	4.61	4.65	4.35	4.33	4.68	4.5	4.69	300	6.67		300	580.45	480.14	300	4.62		300	4.59		300	2267.49		300	91.55
T2	300	4.69	4.6	4.72	4.61	4.66	4.59	4.75	4.77	4.7	4.6	4.8	4.66	300	6.95		300	504.12	506.12	300	4.31		300	4.75		300	2317.49		300	91.17
T3	400	5.74	5.77	5.83	5.91	5.51	5.64	5.68	5.7	5.8	5.83	5.64	5.77	300	6.75		300	472.15	547.14	300	4.25		300	4.77		300	2377.64		300	91
T4	500	5.35	5.3	5.4	5.5	5.24	5.19	5.41	5.44	5.28	5.21	5.31	5.23	300	6.88		300	514	560.47	300	4.38		300	4.7		300	2446.79		300	91.88
T5	600	4.89	4.8	4.69	4.77	4.85	4.93	4.97	4.66	4.78	4.82	4.84	4.96	300	6.97		300	522.14	524.14	300	4.59		300	4.6		300	2303.19		300	92.37
														300	6.69		300	466.78	537.26	300	4.65		300	4.8		300	2647.81		300	91.64
每平米花序数		参见右竖值												300	7.34		300	510.46	512.46	300	5.07		300	4.66		300	2431.67		300	91.55
处理	处理	1	2	3	4	5	6	7	8	9	10	11	12	400	8.05		400	558.4	560.4	400	5.17		400	5.74		400	2960.47		400	93.7
CK	0	1699.43	1800.48	1789.34	1867.34	1901.34	1866.24	1876.34	1764.66	1806.47	1834.16	1887.16	1994.34	400	8		400	560.23	488.65	400	4.99		400	5.77		400	2883.14		400	93.78
T1	200	2158.49	2241.06	2164.37	2046.56	2055.43	2072.46	2346.37	2246.47	2176.49	2076.34	2407.61	2304.13	400	8.1		400	555.14	557.14	400	4.88		400	5.83		400	2646.13		400	93.66
T2	300	2504.31	2343.67	2413.05	2644.17	2444.61	2267.49	2317.49	2377.64	2446.79	2303.19	2647.81	2431.67	400	8.2		400	500.14	590.76	400	5.12		400	5.91		400	2876.13		400	94.05
T3	400	2960.47	2883.14	2646.13	2876.13	2950.46	2954.18	2764.46	2947.16	2966.13	2960	2957.46	2666.79	400	7.95		400	566.24	568.24	400	4.67		400	5.51		400	2950.46		400	92.99
T4	500	2640.31	2199.78	2237.46	2246.16	2316.47	2274.16	2254.13	2553.16	2445.66	2240.15	2256.43	2648.37	400	7.9		400	574.13	576.13	400	5.07		400	5.64		400	2954.18		400	93.55
T5	600	2347.61	2478.66	2344.16	2549.15	2555.14	2467.18	2516.44	2527.86	2276.46	2544.55	2537.46	2530	400	8.05		400	574.12	576.12	400	5.07		400	5.68		400	2764.46		400	93.46
														400	8.25		400	524.26	599.78	400	4.87		400	5.7		400	2947.16		400	93.76
荚果结实率		参见右竖值												400	7.84		400	567.16	569.16	400	5		400	5.8		400	2966.13		400	93.84
处理	处理	1	2	3	4	5	6	7	8	9	10	11	12	400	8.01		400	548.47	550.47	400	4.36		400	5.83		400	2960		400	94.01
CK	0	90.72	88.37	88.46	91.24	89.78	88.96	90.23	90	87.99	87.34	88.61	89.77	400	7.98		400	544.51	579.12	400	5.11		400	5.64		400	2957.46		400	93.82
T1	200	91.25	91	92.46	91.55	89.99	91.66	91.66	91.04	91.33	91.47	91	91.2	400	8		400	564.25	566.25	400	4.67		400	5.77		400	2966.31		400	93.48
T2	300	91.28	91.34	90.88	92.14	91.34	91.55	91.17	91	91.88	92.37	91.64	91.55	500	7.51		500	534.51	536.51	500	4.2		500	5.35		500	2340.31		500	91.76
T3	400	93.7	93.78	93.66	94.05	92.99	93.55	93.46	93.76	93.84	94.01	93.82	93.48	500	7.45		500	567.64	537.01	500	4.39		500	5.3		500	2199.78		500	92.55
T4	500	91.76	92.55	92.48	91.78	92.22	91.99	92.64	92.16	92.44	92.9	92.41	91.56	500	7.64		500	533.67	535.67	500	4.49		500	5.4		500	2237.46		500	92.48
T5	600	92.26	92.33	92.45	92.37	91.97	91.88	92.05	92.25	92.41	92.51	92.28	92	500	7.5		500	520.12	522.12	500	4.28		500	5.5		500	2246.16		500	91.78
				最优										500	7.6		500	530.12	468.79	500	4.47		500	5.24		500	2316.47		500	92.22
				浓度		X=-b/2a								500	7.4		500	530.24	532.24	500	4.07		500	5.19		500	2274.16		500	91.99
				值		Y=(4ac-b*b)/4a		花序数	产量	籽粒数	结荚数	花序数/m2	结实率	500	7.38		500	538.46	500.45	500	4.37		500	5.41		500	2254.13		500	92.64
								图1	图2	图3	图4	图5	图6	500	7.05		500	530.02	512.02	500	4.47		500	5.44		500	2406.89		500	92.16
							a	-9e-06	-0.0005	-9e-06	-9e-06	-0.0046	-2e-05	500	7.84		500	583.24	535.24	500	4.29		500	5.28		500	2445.66		500	92.44
							b	0.0072	0.3731	0.0066	0.0078	3.7053	0.0148	500	7.55		500	535.16	544.16	500	4.56		500	5.21		500	2240.15		500	92.9
							c	5.8248	459.97	3.3653	3.4952	1804.7	89.16	500	7.64		500	523.14	525.14	500	4.48		500	5.31		500	2256.43		500	92.41
							X	400	373.1	366.667	433.333	402.75	370	500	7.39		500	480.13	542.12	500	4.59		500	5.23		500	2448.61		500	91.56
							Y	7.26	529.572	4.5753	5.1852	2550.86	91.898	600	6.87		600	520.12	522.12	600	4.18		600	4.89		600	2347.61		600	92.26
														600	6.8		600	510.02	552.02	600	4.4		600	4.8		600	2478.66		600	92.33
														600	6.97		600	522.13	524.13	600	4.5		600	4.69		600	2344.16		600	92.45
														600	6.54		600	515.23	517.23	600	3.94		600	4.77		600	2103.46		600	92.37
														600	6.73		600	525.46	527.46	600	4.29		600	4.85		600	2216.48		600	91.97
														600	6.94		600	512.46	514.46	600	3.87		600	4.93		600	2467.18		600	91.88
														600	6.67		600	500.12	502.12	600	4.37		600	4.97		600	2516.44		600	92.05
														600	6.97		600	518.26	520.26	600	4.27		600	4.66		600	2527.86		600	92.25
														600	6.67		600	540.12	524.14	600	4.19		600	4.78		600	2276.46		600	92.41
														600	6.6		600	516.23	518.23	600	4.04		600	4.82		600	2544.55		600	92.51
														600	7.04		600	508.76	510.76	600	4.31		600	4.84		600	2537.46		600	92.28
														600	6.88		600	510.46	512.46	600	4.37		600	4.96		600	2530		600	92
