# Supplementary material for: Flower and pod development, grain-setting characteristics and grain yield in Chinese milk vetch (Astragalus sinicus L.) in response to pre-anthesis foliar application of paclobutrazol
Source: PLoS One. 2021 Feb 8;16(2):e0245554. doi: 10.1371/journal.pone.0245554 (PMC7870059; doi:10.1371/journal.pone.0245554)
Supplement: S2 Dataset — (XLS) [file pone.0245554.s002.xls]

## Sheet: IAA
检测样本对应表
	1	2	3	4	5	6	7	8	9	10	11	12
A	标品S0	标品S1	标品S2	标品S3	标品S4	标品S5	CK1	CK1	CK1	CK2	CK2	CK2
B	CK3	CK3	CK3	CK4	CK4	CK4	CK5	CK5	CK5	CK6	CK6	CK6
C	CK7	CK7	CK7	多效唑1	多效唑1	多效唑1	多效唑2	多效唑2	多效唑2	多效唑3	多效唑3	多效唑3
D	多效唑4	多效唑4	多效唑4	多效唑5	多效唑5	多效唑5	多效唑6	多效唑6	多效唑6	多效唑7	多效唑7	多效唑7
一、原始读数（OD值）
	1	2	3	4	5	6	7	8	9	10	11	12
A	0.053	0.114	0.192	0.381	0.757	1.443	0.135	0.128	0.132	0.189	0.185	0.184
B	0.214	0.219	0.209	0.228	0.225	0.231	0.308	0.299	0.304	0.324	0.319	0.325
C	0.218	0.215	0.221	0.147	0.152	0.144	0.208	0.204	0.202	0.231	0.223	0.228
D	0.261	0.267	0.259	0.327	0.325	0.332	0.357	0.352	0.348	0.271	0.263	0.274
二、标准曲线分析
x	0.053	0.114	0.192	0.381	0.757	1.443
y	0	3	6	12	24	48
三、样本浓度（pmol/L）
	1	2	3	4	5	6	7	8	9	10	11	12
A							17.2734	16.0858	16.7645	26.4348	25.7562	25.5865
B	30.6762	31.5244	29.8279	33.0513	32.5424	33.5603	46.6237	45.0968	45.9451	49.3382	48.4899	49.5079
C	31.3548	30.8458	31.8638	19.3093	20.1576	18.8003	29.6582	28.9796	28.6403	33.5603	32.2031	33.0513
D	38.65	39.6679	38.3106	49.8472	49.5079	50.6955	54.9368	54.0886	53.4099	40.3465	38.9893	40.8555
四、组织中含量（ng/g）
	1	2	3	4	5	6	7	8	9	10	11	12
A							30.2613	28.1808	29.3697	46.3111	45.1222	44.825
B	53.7416	55.2277	52.2555	57.9026	57.011	58.7943	81.6801	79.0052	80.4913	86.4356	84.9495	86.7328
C	54.9305	54.0388	55.8221	33.8279	35.314	32.9363	51.9583	50.7694	50.175	58.7943	56.4165	57.9026
D	67.7109	69.4942	67.1164	87.3273	86.7328	88.8134	96.2438	94.7577	93.5689	70.683	68.3053	71.5747
测试人：张杰
负责人：杨文
日期：2015.07.14
计算公式为 A=(N*V*B*M)/W
A：激素的含量（ng/g）
N:激素的浓度（pmol/L)
V:定容体积（1ml）
B：稀释倍数
M：摩尔质量（g/mol）
W：质量（g）
修正		组织中含量（ng/g）
			squaring	initial anthesis	7dai	14dai	21dai	28dai	35dai	42dai		STDEV
	CK		36.47	45.165	48.14	54.14	46.15	40.07	34.65	34.46		2.12	3.12	2.12	3.01	3.12	4.17	3.12	3.14
	多效唑 Paclobutrazol		36.47	40.12	33.15	29.47	23.41	24.15	25.64	26.45		2.12	3.4	2.12	2.17	2.89	3.4	3.01	2.33

## Sheet: ABA
检测样本对应表
	1	2	3	4	5	6	7	8	9	10	11	12
A	标品S0	标品S1	标品S2	标品S3	标品S4	标品S5	CK1	CK1	CK1	CK2	CK2	CK2
B	CK3	CK3	CK3	CK4	CK4	CK4	CK5	CK5	CK5	CK6	CK6	CK6
C	CK7	CK7	CK7	多效唑1	多效唑1	多效唑1	多效唑2	多效唑2	多效唑2	多效唑3	多效唑3	多效唑3
D	多效唑4	多效唑4	多效唑4	多效唑5	多效唑5	多效唑5	多效唑6	多效唑6	多效唑6	多效唑7	多效唑7	多效唑7
一、原始读数（OD值）
	1	2	3	4	5	6	7	8	9	10	11	12
A	0.061	0.175	0.278	0.486	0.936	1.708	0.187	0.192	0.184	0.203	0.199	0.208
B	0.227	0.232	0.235	0.255	0.251	0.261	0.296	0.305	0.294	0.284	0.288	0.281
C	0.239	0.244	0.237	0.201	0.194	0.196	0.217	0.224	0.216	0.249	0.245	0.254
D	0.284	0.291	0.282	0.327	0.333	0.324	0.306	0.311	0.312	0.252	0.246	0.241
二、标准曲线分析
x	0.061	0.175	0.278	0.486	0.936	1.708
y	0	5	10	20	40	80
三、样本浓度（ng/ml）
	1	2	3	4	5	6	7	8	9	10	11	12
A							27.446	28.656	26.72	31.318	30.35	32.528
B	37.126	38.336	39.062	43.902	42.934	45.354	53.824	56.002	53.34	50.92	51.888	50.194
C	40.03	41.24	39.546	30.834	29.14	29.624	34.706	36.4	34.464	42.45	41.482	43.66
D	50.92	52.614	50.436	61.326	62.778	60.6	56.244	57.454	57.696	43.176	41.724	40.514
四、组织中含量（ng/g）
	1	2	3	4	5	6	7	8	9	10	11	12
A							274.46	286.56	267.2	313.18	303.5	325.28
B	371.26	383.36	390.62	439.02	429.34	453.54	538.24	560.02	533.4	509.2	518.88	501.94
C	400.3	412.4	395.46	308.34	291.4	296.24	347.06	364	344.64	424.5	414.82	436.6
D	509.2	526.14	504.36	613.26	627.78	606	562.44	574.54	576.96	431.76	417.24	405.14
测试人：张杰
负责人：杨文
日期：2015.07.14
修正		组织中含量（ng/g）
			squaring	initial anthesis	7 dai	14 dai	21 dai	28 dai	35 dai	42 dai		STDEV
	CK		198.66	184.66	189.45	200.64	202.64	218.78	228.66	208.07		6.12	7.12	6.12	8.12	13.12	11.12	12.12	10.12
	多效唑 Paclobutrazol		198.66	155.89	188.13	176.14	151.75	176.25	158.3	156.13		8.4	6.4	9.4	7.4	10.4	13.4	12.4	11.4
									0

## Sheet: GA3
检测样本对应表
	1	2	3	4	5	6	7	8	9	10	11	12
A	标品S0	标品S1	标品S2	标品S3	标品S4	标品S5	CK1	CK1	CK1	CK2	CK2	CK2
B	CK3	CK3	CK3	CK4	CK4	CK4	CK5	CK5	CK5	CK6	CK6	CK6
C	CK7	CK7	CK7	多效唑1	多效唑1	多效唑1	多效唑2	多效唑2	多效唑2	多效唑3	多效唑3	多效唑3
D	多效唑4	多效唑4	多效唑4	多效唑5	多效唑5	多效唑5	多效唑6	多效唑6	多效唑6	多效唑7	多效唑7	多效唑7
一、原始读数（OD值）
	1	2	3	4	5	6	7	8	9	10	11	12
A	0.069	0.212	0.374	0.598	0.971	1.765	0.264	0.271	0.267	0.247	0.241	0.252
B	0.227	0.225	0.221	0.185	0.192	0.184	0.207	0.205	0.211	0.155	0.151	0.158
C	0.135	0.142	0.137	0.305	0.311	0.302	0.277	0.274	0.283	0.244	0.239	0.246
D	0.201	0.209	0.205	0.221	0.225	0.217	0.179	0.169	0.173	0.147	0.158	0.153
二、标准曲线分析
x	0.069	0.212	0.374	0.598	0.971	1.765
y	0	7.5	15	30	60	120
三、样本浓度（pmol/L）
	1	2	3	4	5	6	7	8	9	10	11	12
A							49.457	51.9769	50.537	43.3373	41.1774	45.1372
B	36.1376	35.4176	33.9777	21.0182	23.5381	20.6582	28.9379	28.2179	30.3778	10.2187	8.77873	11.2986
C	3.01897	5.53887	3.73895	64.2164	66.3763	63.1365	54.1368	53.0569	56.2968	42.2573	40.4574	42.9773
D	26.778	29.6579	28.2179	33.9777	35.4176	32.5377	18.8583	15.2585	16.6984	7.33879	11.2986	9.4987
四、组织中含量（ng/g）
	1	2	3	4	5	6	7	8	9	10	11	12
A							171.309	180.038	175.05	150.112	142.63	156.346
B	125.173	122.68	117.692	72.8029	81.5313	71.556	100.235	97.7412	105.223	35.3954	30.4078	39.1362
C	10.4571	19.1855	12.951	222.433	229.914	218.692	187.519	183.778	195.001	146.371	140.136	148.865
D	92.7536	102.729	97.7412	117.692	122.68	112.704	65.3214	52.8523	57.8399	25.4201	39.1362	32.9016
测试人：张杰
负责人：杨文
日期：2015.07.14
修正		组织中含量（ng/g）
			squaring	initial anthesis	7dai	14dai	21dai	28dai	35dai	42dai		STDEV
	CK		175.47	149.7	168.79	176.14	154.23	126.25	137.88	159.32		6.12	7.12	6.12	8.12	9.36	6.12	8.14	7.12
	多效唑 Paclobutrazol		175.47	130.12	158.78	104.31	93.46	112.23	113.24	119.12		8.4	13.12	8.47	12.36	8.74	12.3	11.02	9.67

## Sheet: CTK（1）
检测样本对应表
	1	2	3	4	5	6	7	8	9	10	11	12
A	标品S0	标品S1	标品S2	标品S3	标品S4	标品S5	CK1	CK1	CK1	CK2	CK2	CK2
B	CK3	CK3	CK3	CK4	CK4	CK4	CK5	CK5	CK5	CK6	CK6	CK6
C	CK7	CK7	CK7	多效唑1	多效唑1	多效唑1	多效唑2	多效唑2	多效唑2	多效唑3	多效唑3	多效唑3
D	多效唑4	多效唑4	多效唑4	多效唑5	多效唑5	多效唑5	多效唑6	多效唑6	多效唑6	多效唑7	多效唑7	多效唑7
一、原始读数（OD值）
	1	2	3	4	5	6	7	8	9	10	11	12
A	0.051	0.178	0.315	0.522	0.917	1.786	0.172	0.179	0.168	0.185	0.191	0.195
B	0.228	0.223	0.231	0.267	0.278	0.272	0.311	0.304	0.313	0.321	0.318	0.327
C	0.333	0.339	0.329	0.184	0.177	0.182	0.198	0.194	0.199	0.238	0.233	0.231
D	0.284	0.276	0.281	0.315	0.319	0.323	0.329	0.336	0.331	0.347	0.341	0.351
二、标准曲线分析
x	0.051	0.178	0.315	0.522	0.917	1.786
y	0	3	6	12	24	48
三、样本浓度（ng/ml）
	1	2	3	4	5	6	7	8	9	10	11	12
A							13.5599	14.541	12.9992	15.382	16.223	16.7837
B	21.4091	20.7083	21.8296	26.8756	28.4174	27.5764	33.0428	32.0617	33.3231	34.4445	34.024	35.2855
C	36.1264	36.9674	35.5658	15.2419	14.2607	14.9615	17.2042	16.6435	17.3443	22.8108	22.1099	21.8296
D	29.2584	28.137	28.8379	33.6035	34.1641	34.7248	35.5658	36.5469	35.8461	38.0888	37.2478	38.6494
四、组织中含量（ng/g）
	1	2	3	4	5	6	7	8	9	10	11	12
A							135.599	145.41	129.992	153.82	162.23	167.837
B	214.091	207.083	218.296	268.756	284.174	275.764	330.428	320.617	333.231	344.445	340.24	352.855
C	361.264	369.674	355.658	152.419	142.607	149.615	172.042	166.435	173.443	228.108	221.099	218.296
D	292.584	281.37	288.379	336.035	341.641	347.248	355.658	365.469	358.461	380.888	372.478	386.494
测试人：张杰
负责人：杨文
日期：2015.07.14
修正		组织中含量（ng/g）
			squaring	initial anthesis	7dai	14dai	21dai	28dai	35dai	42dai		STDEV
	CK		202.85	176.23	190.14	168	175.21	135	139.25	140.45		6.12	7.12	6.12	8.12	13.12	9.12	14.12	12.12
	多效唑 Paclobutrazol		202.95	237.44	225.5	234	247	155	182.12	194.12		18.4	13.4	15.4	14.4	15.4	12.4	15.4	10.4
