# Supplementary material for: Flower and pod development, grain-setting characteristics and grain yield in Chinese milk vetch (Astragalus sinicus L.) in response to pre-anthesis foliar application of paclobutrazol
Source: PLoS One. 2021 Feb 8;16(2):e0245554. doi: 10.1371/journal.pone.0245554 (PMC7870059; doi:10.1371/journal.pone.0245554)
Supplement: S3 Dataset — (XLS) [file pone.0245554.s003.xls]

## Sheet: sheet1
站名	日期	日均温（℃）	日降水（mm）		月降水量	Oct.	Nov.	Dec.	Jan.	Feb.	March	April	总降水量
正阳	2017-10-01	19.1	27.6		2017-2018	27.6	26.4	14	2.7	15.6	16.5	57.9	160.7
正阳	2017-10-02	20.9	15.1		2018-2019	25.2	33.1	12.2	5.3	15.3	19	52.4	162.5
正阳	2017-10-03	16.3	13.7		Average	26.4	29.75	13.1	4	15.45	17.75	55.15
正阳	2017-10-04	11.2	51.1
正阳	2017-10-05	13.2	22.7
正阳	2017-10-06	15.7	0.1
正阳	2017-10-07	19.1	0		月平均温度	Oct.	Nov.	Dec.	Jan.	Feb.	March	April	平均气温
正阳	2017-10-08	22.4	0		2017-2018	17.03	12.47	5.53	4.81	1.03	12.43	16.99	10.0414
正阳	2017-10-09	19.6	0		2018-2019	17.87	12.02	5.97	4.01	2.02	12.01	16.24	10.02
正阳	2017-10-10	14.6	0.3		Average	17.45	11.3	5.75	4.41	1.88	12.27	16.87	10.0307
正阳	2017-10-11	11.6	49.2
正阳	2017-10-12	12.3	27.4
正阳	2017-10-13	13.4	0
正阳	2017-10-14	14.6	2.6
正阳	2017-10-15	14.1	4.5
正阳	2017-10-16	15.3	1.7
正阳	2017-10-17	12.9	29.3
正阳	2017-10-18	12.7	24.3
正阳	2017-10-19	15	2
正阳	2017-10-20	15.1	0
正阳	2017-10-21	15.4	0
正阳	2017-10-22	16.5	0
正阳	2017-10-23	15.7	0
正阳	2017-10-24	15.3	0
正阳	2017-10-25	16	0
正阳	2017-10-26	16.9	0
正阳	2017-10-27	17.7	0
正阳	2017-10-28	17	0
正阳	2017-10-29	13.7	0
正阳	2017-10-30	10.5	0
正阳	2017-10-31	14.6	0
正阳	2017-11-01	16.2	0
正阳	2017-11-02	17.9	0
正阳	2017-11-03	14.8	0
正阳	2017-11-04	12.2	0
正阳	2017-11-05	13.5	0
正阳	2017-11-06	15.1	0
正阳	2017-11-07	16.9	0
正阳	2017-11-08	16.7	0
正阳	2017-11-09	18.3	0
正阳	2017-11-10	16.3	0
正阳	2017-11-11	10.7	5.1
正阳	2017-11-12	9.9	0
正阳	2017-11-13	11.8	0
正阳	2017-11-14	11.2	0
正阳	2017-11-15	11.2	0
正阳	2017-11-16	12.2	0
正阳	2017-11-17	10.4	2.1
正阳	2017-11-18	5.7	1.1
正阳	2017-11-19	5	0
正阳	2017-11-20	5.8	0
正阳	2017-11-21	8.3	0
正阳	2017-11-22	9.7	0
正阳	2017-11-23	9.1	0
正阳	2017-11-24	9.9	0
正阳	2017-11-25	12.6	0
正阳	2017-11-26	11.5	0
正阳	2017-11-27	10.8	0
正阳	2017-11-28	12.2	0
正阳	2017-11-29	5.7	5.8
正阳	2017-11-30	2.6	2.3
正阳	2017-12-01	3.7	0
正阳	2017-12-02	7	0
正阳	2017-12-03	8.4	0
正阳	2017-12-04	4.1	0
正阳	2017-12-05	4.1	0
正阳	2017-12-06	6.6	0
正阳	2017-12-07	6.5	0
正阳	2017-12-08	4	0
正阳	2017-12-09	7	0
正阳	2017-12-10	8.1	0
正阳	2017-12-11	5.6	0
正阳	2017-12-12	3.9	0
正阳	2017-12-13	3.9	0.3
正阳	2017-12-14	1.8	3.2
正阳	2017-12-15	2.7	0.4
正阳	2017-12-16	1.8	0.1
正阳	2017-12-17	1.1	0
正阳	2017-12-18	3.9	0
正阳	2017-12-19	3.6	0
正阳	2017-12-20	6.4	0
正阳	2017-12-21	7.4	0
正阳	2017-12-22	8.9	0
正阳	2017-12-23	7.9	0
正阳	2017-12-24	7.7	0
正阳	2017-12-25	6.2	0
正阳	2017-12-26	7.6	0
正阳	2017-12-27	4.9	0
正阳	2017-12-28	7.7	0
正阳	2017-12-29	5.5	0
正阳	2017-12-30	7	0
正阳	2017-12-31	6.5	0
正阳	2018-01-01	6.8	0
正阳	2018-01-02	4.2	0
正阳	2018-01-03	-0.1	14.2
正阳	2018-01-04	-3.3	27
正阳	2018-01-05	-3	0
正阳	2018-01-06	-2.9	2.4
正阳	2018-01-07	-2.2	0.7
正阳	2018-01-08	-1.7	0
正阳	2018-01-09	-2.8	0
正阳	2018-01-10	-2.3	0
正阳	2018-01-11	-3.8	0
正阳	2018-01-12	-4.5	0
正阳	2018-01-13	-2.6	0
正阳	2018-01-14	2.1	0
正阳	2018-01-15	1.3	0
正阳	2018-01-16	4	0.8
正阳	2018-01-17	2.7	0.2
正阳	2018-01-18	2.8	0.1
正阳	2018-01-19	5.4	0
正阳	2018-01-20	3.9	0
正阳	2018-01-21	3.6	0.1
正阳	2018-01-22	2.9	0
正阳	2018-01-23	-0.2	0
正阳	2018-01-24	-1.8	4.6
正阳	2018-01-25	-4.4	13.6
正阳	2018-01-26	-5.7	0.2
正阳	2018-01-27	-5.1	0.8
正阳	2018-01-28	-7	0
正阳	2018-01-29	-7.3	0
正阳	2018-01-30	-4.4	0
正阳	2018-01-31	0.3	0
正阳	2018-02-01	-1.5	0
正阳	2018-02-02	0.1	0
正阳	2018-02-03	-3.7	0
正阳	2018-02-04	-2.7	0
正阳	2018-02-05	-0.4	0
正阳	2018-02-06	1.2	0
正阳	2018-02-07	3.1	0
正阳	2018-02-08	2.4	0
正阳	2018-02-09	5.8	0
正阳	2018-02-10	4.3	0
正阳	2018-02-11	2.7	0
正阳	2018-02-12	2.4	0
正阳	2018-02-13	7.4	0
正阳	2018-02-14	9.4	0
正阳	2018-02-15	4.9	1
正阳	2018-02-16	6.1	0
正阳	2018-02-17	5.6	0
正阳	2018-02-18	5.7	0.2
正阳	2018-02-19	4.2	4.3
正阳	2018-02-20	4.9	0.3
正阳	2018-02-21	2.5	1.1
正阳	2018-02-22	6.5	0
正阳	2018-02-23	10.2	0
正阳	2018-02-24	8.1	0
正阳	2018-02-25	5	0
正阳	2018-02-26	10.3	0
正阳	2018-02-27	9.5	5.1
正阳	2018-02-28	10.1	3.6
正阳	2018-03-01	8	9
正阳	2018-03-02	4	0.4
正阳	2018-03-03	10.9	0
正阳	2018-03-04	9.5	19.5
正阳	2018-03-05	6.8	1.5
正阳	2018-03-06	5.7	1.4
正阳	2018-03-07	4.1	5.1
正阳	2018-03-08	4.2	0
正阳	2018-03-09	5.5	0
正阳	2018-03-10	12.1	0
正阳	2018-03-11	14.3	0
正阳	2018-03-12	15.5	0
正阳	2018-03-13	18.1	0
正阳	2018-03-14	17.8	0
正阳	2018-03-15	15.4	1.8
正阳	2018-03-16	7.7	0
正阳	2018-03-17	7.5	8.9
正阳	2018-03-18	5	10.1
正阳	2018-03-19	5.4	3.9
正阳	2018-03-20	6.6	2.8
正阳	2018-03-21	5.5	0
正阳	2018-03-22	10.9	0
正阳	2018-03-23	15.3	0
正阳	2018-03-24	15.9	0
正阳	2018-03-25	16	2.1
正阳	2018-03-26	17.3	0
正阳	2018-03-27	19.4	0
正阳	2018-03-28	21.3	0
正阳	2018-03-29	17.9	0
正阳	2018-03-30	14.1	0
正阳	2018-03-31	16.5	0
正阳	2018-04-01	20.4	0
正阳	2018-04-02	21.9	0
正阳	2018-04-03	20.4	0
正阳	2018-04-04	8.5	0
正阳	2018-04-05	5.1	19.8
正阳	2018-04-06	10.7	0
正阳	2018-04-07	9.9	0
正阳	2018-04-08	16.1	0
正阳	2018-04-09	19.6	0
正阳	2018-04-10	22.2	0
正阳	2018-04-11	20.1	0.1
正阳	2018-04-12	13.6	2.6
正阳	2018-04-13	10.4	11
正阳	2018-04-14	11.7	0.1
正阳	2018-04-15	12.5	0
正阳	2018-04-16	14.9	0
正阳	2018-04-17	17.3	0
正阳	2018-04-18	20.6	0
正阳	2018-04-19	23	0
正阳	2018-04-20	23.9	0
正阳	2018-04-21	21.5	0.7
正阳	2018-04-22	14.9	0.1
正阳	2018-04-23	12.1	0.7
正阳	2018-04-24	15.9	0
正阳	2018-04-25	16.4	0.7
正阳	2018-04-26	17.9	4.1
正阳	2018-04-27	20.2	0
正阳	2018-04-28	21	0
正阳	2018-04-29	23.4	0
正阳	2018-04-30	23.6	0
正阳	2018-05-01	22.7	0
正阳	2018-05-02	19.5	0
正阳	2018-05-03	19.7	0
正阳	2018-05-04	19.8	0.2
正阳	2018-05-05	18.8	5.1
正阳	2018-05-06	18	54.3
正阳	2018-05-07	18.3	0
正阳	2018-05-08	19.5	0
正阳	2018-05-09	19.6	0
正阳	2018-05-10	19.6	0
正阳	2018-05-11	19.6	6.2
正阳	2018-05-12	22.1	0
正阳	2018-05-13	24.1	0
正阳	2018-05-14	25.8	0
正阳	2018-05-15	28.6	0
正阳	2018-05-16	26.1	5.2
正阳	2018-05-17	25.9	28.5
正阳	2018-05-18	23.7	8.1
正阳	2018-05-19	20.8	0.7
正阳	2018-05-20	17.9	11.4
正阳	2018-05-21	16.2	47.3
正阳	2018-05-22	17.6	8.8
正阳	2018-05-23	20.6	0
正阳	2018-05-24	21.2	0
正阳	2018-05-25	20.6	58
正阳	2018-05-26	23.6	0.1
正阳	2018-05-27	24.7	0
正阳	2018-05-28	25.1	0
正阳	2018-05-29	23.5	0
正阳	2018-05-30	23.9	0.5
正阳	2018-05-31	22.9	1.8
正阳	2018-10-01	19.9	0
正阳	2018-10-02	17.5	0
正阳	2018-10-03	18	0
正阳	2018-10-04	18.6	0
正阳	2018-10-05	18	0
正阳	2018-10-06	18.6	0
正阳	2018-10-07	21.1	0
正阳	2018-10-08	21.5	0
正阳	2018-10-09	20.4	0
正阳	2018-10-10	16	0
正阳	2018-10-11	15.6	0
正阳	2018-10-12	17.1	0
正阳	2018-10-13	15.2	0
正阳	2018-10-14	15.3	0
正阳	2018-10-15	15.4	5.8
正阳	2018-10-16	15.9	0.1
正阳	2018-10-17	15.9	0
正阳	2018-10-18	14.8	0
正阳	2018-10-19	14.7	0
正阳	2018-10-20	15.6	0
正阳	2018-10-21	15.4	1
正阳	2018-10-22	16.2	0.2
正阳	2018-10-23	17.2	0
正阳	2018-10-24	18.8	0
正阳	2018-10-25	17.5	5.1
正阳	2018-10-26	16.9	0
正阳	2018-10-27	14	0
正阳	2018-10-28	16	0
正阳	2018-10-29	15.9	0
正阳	2018-10-30	15.3	0
正阳	2018-10-31	14.8	0
正阳	2018-11-01	14.8	0
正阳	2018-11-02	13.7	0
正阳	2018-11-03	14.5	0
正阳	2018-11-04	16.1	0
正阳	2018-11-05	11.3	6.7
正阳	2018-11-06	7.3	37.4
正阳	2018-11-07	6.2	14
正阳	2018-11-08	9.3	0.2
正阳	2018-11-09	11	0
正阳	2018-11-10	11.6	0.5
正阳	2018-11-11	11.5	1.1
正阳	2018-11-12	9.6	0
正阳	2018-11-13	9	0
正阳	2018-11-14	11.9	0.1
正阳	2018-11-15	12.6	0.3
正阳	2018-11-16	9.4	0
正阳	2018-11-17	6.5	9.5
正阳	2018-11-18	7.3	3.3
正阳	2018-11-19	7.6	0
正阳	2018-11-20	9.5	0
正阳	2018-11-21	9.3	0
正阳	2018-11-22	6.4	0
正阳	2018-11-23	10.6	0
正阳	2018-11-24	7.9	0
正阳	2018-11-25	10.5	0
正阳	2018-11-26	10.9	0
正阳	2018-11-27	10.3	0
正阳	2018-11-28	10.5	0
正阳	2018-11-29	8	0
正阳	2018-11-30	8.5	0
正阳	2018-12-01	9.2	0
正阳	2018-12-02	9.8	6.9
正阳	2018-12-03	9.2	2.4
正阳	2018-12-04	6.1	0.8
正阳	2018-12-05	4.9	7.8
正阳	2018-12-06	4.1	0.3
正阳	2018-12-07	1.1	0
正阳	2018-12-08	-0.5	0
正阳	2018-12-09	-0.9	0
正阳	2018-12-10	-0.4	3.4
正阳	2018-12-11	0.3	1.2
正阳	2018-12-12	-0.7	0
正阳	2018-12-13	0.1	0
正阳	2018-12-14	0.6	0
正阳	2018-12-15	2.8	0
正阳	2018-12-16	5.1	0
正阳	2018-12-17	7	0
正阳	2018-12-18	9.5	0
正阳	2018-12-19	8.5	0.2
正阳	2018-12-20	7.9	0.2
正阳	2018-12-21	8.1	0
正阳	2018-12-22	6.4	3.6
正阳	2018-12-23	4.4	0
正阳	2018-12-24	2.8	0
正阳	2018-12-25	4.3	0.9
正阳	2018-12-26	2.2	1.5
正阳	2018-12-27	0.3	2.2
正阳	2018-12-28	-4	0.8
正阳	2018-12-29	-3.5	0
正阳	2018-12-30	-2.9	0
正阳	2018-12-31	-3.6	0
正阳	2019-01-01	-1.4	0
正阳	2019-01-02	-1.6	0
正阳	2019-01-03	0.2	0.2
正阳	2019-01-04	2.4	0.3
正阳	2019-01-05	0	0
正阳	2019-01-06	-0.9	0
正阳	2019-01-07	0.5	0
正阳	2019-01-08	0.9	0
正阳	2019-01-09	-0.6	9.5
正阳	2019-01-10	-0.6	0.6
正阳	2019-01-11	0.2	0.5
正阳	2019-01-12	-2.1	0
正阳	2019-01-13	0.3	0
正阳	2019-01-14	1.9	0
正阳	2019-01-15	0.2	0
正阳	2019-01-16	-2.8	0
正阳	2019-01-17	1.9	0
正阳	2019-01-18	4	0
正阳	2019-01-19	3.6	0.3
正阳	2019-01-20	1.4	0
正阳	2019-01-21	1.8	0
正阳	2019-01-22	3.8	0
正阳	2019-01-23	5.9	0
正阳	2019-01-24	6.3	0
正阳	2019-01-25	5.4	0
正阳	2019-01-26	1.3	0
正阳	2019-01-27	1.3	0
正阳	2019-01-28	4	0
正阳	2019-01-29	4	0
正阳	2019-01-30	1.8	11.7
正阳	2019-01-31	0.6	4.2
正阳	2019-02-01	0.6	0
正阳	2019-02-02	4.6	0
正阳	2019-02-03	5.4	0
正阳	2019-02-04	5.5	0
正阳	2019-02-05	7.9	0
正阳	2019-02-06	5.1	1.9
正阳	2019-02-07	-0.2	0.9
正阳	2019-02-08	-2.1	5.6
正阳	2019-02-09	-2.7	0.2
正阳	2019-02-10	-2.5	1.3
正阳	2019-02-11	-1.3	0
正阳	2019-02-12	0.9	0
正阳	2019-02-13	0.9	2.5
正阳	2019-02-14	-0.8	0.8
正阳	2019-02-15	-0.7	0
正阳	2019-02-16	0.4	0
正阳	2019-02-17	0.9	0
正阳	2019-02-18	-0.4	9.3
正阳	2019-02-19	1.3	0
正阳	2019-02-20	2.8	0.3
正阳	2019-02-21	3.8	0
正阳	2019-02-22	3.6	0.8
正阳	2019-02-23	3.9	0
正阳	2019-02-24	4.4	0
正阳	2019-02-25	6.6	0
正阳	2019-02-26	5.8	1.6
正阳	2019-02-27	5.6	0.1
正阳	2019-02-28	5.7	0
正阳	2019-03-01	6.5	1.3
正阳	2019-03-02	5.4	2.8
正阳	2019-03-03	5.8	0
正阳	2019-03-04	8.1	0
正阳	2019-03-05	10.1	0
正阳	2019-03-06	9.6	0
正阳	2019-03-07	5.8	0
正阳	2019-03-08	6.6	0
正阳	2019-03-09	8.1	0
正阳	2019-03-10	9.5	0
正阳	2019-03-11	11.5	0
正阳	2019-03-12	10.4	0
正阳	2019-03-13	9.1	0
正阳	2019-03-14	12.7	0
正阳	2019-03-15	12.4	0
正阳	2019-03-16	13.8	0
正阳	2019-03-17	15	0
正阳	2019-03-18	16.1	0
正阳	2019-03-19	16.9	0
正阳	2019-03-20	17.1	14.9
正阳	2019-03-21	11.4	0
正阳	2019-03-22	8.8	0
正阳	2019-03-23	9.1	0
正阳	2019-03-24	10	0
正阳	2019-03-25	13	0
正阳	2019-03-26	15.4	0
正阳	2019-03-27	15.5	0
正阳	2019-03-28	14.1	0
正阳	2019-03-29	13.3	0
正阳	2019-03-30	11.7	0
正阳	2019-03-31	11.3	0
正阳	2019-04-01	14.7	0
正阳	2019-04-02	14.2	0
正阳	2019-04-03	14.6	0
正阳	2019-04-04	14.7	0
正阳	2019-04-05	17.6	0
正阳	2019-04-06	21.5	0
正阳	2019-04-07	16.5	0
正阳	2019-04-08	19.8	0
正阳	2019-04-09	7.8	14.5
正阳	2019-04-10	7.9	1
正阳	2019-04-11	10.6	1.7
正阳	2019-04-12	13.6	0
正阳	2019-04-13	16.8	0.3
正阳	2019-04-14	16.1	0
正阳	2019-04-15	13.1	0
正阳	2019-04-16	17.1	0
正阳	2019-04-17	21.3	0
正阳	2019-04-18	23.4	0
正阳	2019-04-19	17.2	0
正阳	2019-04-20	15.4	0
正阳	2019-04-21	15	8.9
正阳	2019-04-22	14.8	8.7
正阳	2019-04-23	17.7	1.1
正阳	2019-04-24	18.9	0
正阳	2019-04-25	15.1	0
正阳	2019-04-26	12.2	0
正阳	2019-04-27	12.2	0.5
正阳	2019-04-28	9.8	5.9
正阳	2019-04-29	13.6	9.8
正阳	2019-04-30	16	0
正阳	2019-05-01	17	0
正阳	2019-05-02	17.7	0
正阳	2019-05-03	18.5	0
正阳	2019-05-04	21.6	0
正阳	2019-05-05	20.2	0
正阳	2019-05-06	16.6	0
正阳	2019-05-07	14.6	0
正阳	2019-05-08	16.6	0
正阳	2019-05-09	18.8	0
正阳	2019-05-10	21.8	0
正阳	2019-05-11	22.1	0
正阳	2019-05-12	22	0
正阳	2019-05-13	18.4	0
正阳	2019-05-14	17.5	5
正阳	2019-05-15	18.8	1.8
正阳	2019-05-16	21.2	0
正阳	2019-05-17	23.8	0
正阳	2019-05-18	19.8	0
正阳	2019-05-19	22.9	0
正阳	2019-05-20	21.4	0
正阳	2019-05-21	21.2	0
正阳	2019-05-22	24	0
正阳	2019-05-23	26.3	0
正阳	2019-05-24	25.9	0
正阳	2019-05-25	27	0
正阳	2019-05-26	26.7	0
正阳	2019-05-27	24.8	0
正阳	2019-05-28	20.1	0
正阳	2019-05-29	19.3	0.1
正阳	2019-05-30	18.9	0.9
正阳	2019-05-31	22.3	0
